# Supplementary material for: Extracting Cardiac Information From Medical Radar Using Locally Projective Adaptive Signal Separation
Source: Front Physiol. 2019 May 21;10:568. doi: 10.3389/fphys.2019.00568 (PMC6536597; doi:10.3389/fphys.2019.00568)
Supplement: TABLE S1 — Raw data from 10 subjects used for the benchmark applications presented in “Results” Section. [file Table_1.XLSX]

## Sheet: Sheet1
Subject-1	Subject-2	Subject-3	Subject-4	Subject-5	Subject-6	Subject-7	Subject-8	Subject-9	Subject-10	Sampling frequency [Hz]	For details on the experimental setup, please refer to the main text.
0.257478	-0.346872	2.50407	0.722353	-0.744562	0.210921	-2.12956	0.136775	-0.101338	0.344221	100
0.237127	-0.326506	2.43273	0.732536	-0.83112	0.210921	-2.46839	0.0635272	-0.10623	0.37847
0.2066	-0.326506	2.16778	0.71217	-0.815845	0.20073	-2.45404	-0.115178	-0.169403	0.486627
0.221863	-0.275589	1.84168	0.752902	-0.204851	0.210921	-2.06286	-0.146073	-0.149317	0.502942
0.226951	-0.224673	1.51558	0.763086	-0.184485	0.210921	-1.46241	-0.0997354	-0.15271	0.613487
0.232039	-0.199215	1.18948	0.783452	-0.0928358	0.210921	-0.638064	-0.00682539	-0.140796	0.829267
0.247302	-0.163574	0.955096	0.83946	-0.276134	0.20073	0.442857	-0.0786114	-0.0777624	0.813484
0.25239	-0.127933	0.822618	0.829277	-0.225218	0.159968	1.49635	0.123512	-0.1898	0.791923
0.25239	-0.0210086	0.802237	0.819093	-0.0521028	0.0682522	2.51926	0.136681	-0.118106	0.780503
0.277829	0.0248164	0.792047	0.803819	-0.174302	0.0172992	3.03783	-0.0502401	-0.107226	0.70114
0.25239	0.0146334	0.781856	0.768177	-0.225218	-0.0642248	3.05772	-0.0328817	-0.0113133	0.562418
0.262566	-0.0210086	0.802237	0.71217	-0.581631	-0.14575	2.94587	-0.0167553	-0.0750737	0.600535
0.237127	-0.0617416	0.822618	0.661253	-0.846395	-0.227275	2.70358	0.0390662	-0.0979221	0.604029
0.2066	-0.0770166	0.863381	0.65107	-0.540898	-0.176322	2.41868	0.189491	-0.0822969	0.567812
0.145546	-0.0515576	0.883762	0.691803	-0.51544	-0.0947968	2.09864	0.147767	-0.0536932	0.539072
0.125195	-0.0922906	0.822618	0.671437	-0.19976	-0.0234628	1.77686	0.150361	-0.187114	0.546589
0.104844	-0.133024	0.618806	0.71217	-0.2965	-0.0744158	1.3322	0.146229	-0.158199	0.644175
0.104844	-0.133024	0.34366	0.737628	-0.189577	-0.0846068	0.828018	0.0661913	-0.0618879	0.521919
0.0844932	-0.138116	0.119467	0.727444	-0.347417	-0.125369	0.131129	0.160356	-0.0227637	0.506334
0.0743172	-0.107566	-0.0639637	0.722353	-0.423791	-0.115178	-0.543354	0.247376	-0.0641187	0.624501
0.0946692	-0.0464666	-0.186251	0.732536	-0.393241	-0.155941	-1.27583	0.00914355	-0.153002	0.526313
0.155722	0.0757324	-0.267776	0.727444	-0.311775	-0.115178	-1.97172	-0.00533895	-0.135099	0.636772
0.221863	0.0910074	-0.349301	0.707078	-0.0215528	-0.125369	-2.44228	0.137814	-0.0639069	1.00601
0.221863	0.147014	-0.430826	0.676528	-0.38815	-0.155941	-2.65605	0.189037	-0.0202112	1.07824
0.196424	0.141923	-0.532732	0.65107	-0.38815	-0.13556	-2.5074	0.078214	0.0745305	1.14854
0.16081	0.152106	-0.583685	0.630704	-0.464524	-0.0846068	-2.31097	0.171577	0.0101029	1.06373
0.145546	0.116465	-0.604066	0.635795	-0.846395	-0.0132718	-2.11669	0.144191	0.0730711	1.13148
0.120108	0.0299074	-0.542922	0.640887	-0.759837	0.0376812	-1.97161	0.0693478	-0.054389	1.14461
0.0336152	-0.0260996	-0.441016	0.661253	-0.551081	0.0172992	-2.03421	0.278027	0.0587475	0.930231
-0.0427018	-0.0311916	-0.318729	0.656162	-0.775112	-0.0234628	-2.17104	0.372144	0.0344539	0.73731
-0.113931	-0.0515576	-0.318729	0.666345	-0.876944	-0.0234628	-2.46582	0.24584	-0.173325	0.69577
-0.225862	-0.0057336	-0.512351	0.62052	-1.09079	-0.0132718	-2.85123	0.328833	-0.0837806	0.441921
-0.27674	0.0451824	-0.746734	0.584879	-1.35046	-0.0234628	-3.14419	0.291718	-0.0551332	0.356308
-0.251301	0.0706404	-1.01169	0.600154	-1.17735	-0.0336538	-3.43378	0.328138	-0.0568578	0.371439
-0.246213	0.116465	-1.13398	0.62052	-1.23336	-0.0744158	-3.69642	0.304705	-0.119644	0.222312
-0.261476	0.203022	-1.17474	0.635795	-0.882036	-0.0438438	-3.83565	0.310306	0.0157925	0.326782
-0.251301	0.172473	-1.2155	0.610337	-1.10097	-0.00308177	-3.80789	0.247506	-0.0138266	0.324371
-0.236037	0.208114	-1.28684	0.574696	-0.95841	0.0478712	-3.90451	0.305325	-0.135345	0.452664
-0.205511	0.192839	-1.44989	0.554329	-1.01442	0.0172992	-3.8022	0.259472	-0.109298	0.327134
-0.144457	0.167381	-1.66389	0.564513	-0.83112	-0.0336538	-3.72817	0.333055	-0.0879531	0.457557
-0.0834038	0.121556	-1.77598	0.554329	-0.749654	-0.0642248	-3.66227	0.319305	0.0740586	0.619095
-0.0528768	0.167381	-1.90846	0.554329	-0.780204	-0.0947968	-3.48114	0.180674	0.0997692	0.695759
0.00308821	0.152106	-1.8677	0.544146	-0.754746	-0.14575	-3.46852	0.324857	0.0616696	0.791706
0.0234402	0.152106	-1.89827	0.544146	-1.24863	-0.186513	-3.61498	0.165729	0.0742945	0.947407
0.0183522	0.152106	-1.9798	0.554329	-1.35046	-0.186513	-3.60453	0.18232	-0.0155721	1.12634
-0.00199879	0.223389	-2.00018	0.569604	-1.34028	-0.13556	-3.87013	0.326515	-0.116132	1.23333
-0.0172628	0.182656	-2.07151	0.600154	-0.876944	-0.0642248	-4.05012	0.393155	-0.0204465	1.42326
-0.00708679	0.182656	-2.12247	0.600154	-1.01442	-0.0540348	-4.65442	0.338929	-0.014108	1.32194
-0.0376138	0.157198	-2.24475	0.569604	-1.10607	-0.0642248	-5.00241	0.224177	-0.0569557	1.32151
-0.0579648	0.141923	-2.35685	0.610337	-1.04497	-0.0642248	-5.10619	0.183849	-0.0463744	1.29571
-0.0732278	0.167381	-2.39761	0.595062	-0.999143	-0.0846068	-5.1732	0.245758	0.00807931	1.25564
-0.0427018	0.177564	-2.3059	0.589971	-0.887128	-0.13556	-5.02576	0.1633	0.0590315	1.42548
-0.0427018	0.172473	-2.1938	0.595062	-0.826028	-0.227275	-4.82103	-0.00326212	-0.0212009	1.47135
0.00308821	0.157198	-2.04094	0.595062	-0.876944	-0.217084	-4.36713	0.116275	0.042144	1.53667
0.0590542	0.157198	-1.87789	0.589971	-1.04497	-0.227275	-3.96987	0.0597961	0.0912933	1.64227
0.120108	0.177564	-1.79637	0.533963	-0.983868	-0.257847	-3.54699	0.0285297	0.0683875	1.87643
0.16081	0.218297	-1.94922	0.447406	-1.00423	-0.288419	-3.04124	0.0565896	0.0230104	2.05416
0.170985	0.203022	-2.23456	0.452497	-1.13152	-0.31899	-2.55171	0.00231561	0.0973986	2.09175
0.135371	0.172473	-2.54028	0.401581	-0.98896	-0.288419	-2.12622	0.261032	0.196602	2.11955
0.140459	0.147014	-2.82562	0.371031	-0.892219	-0.288419	-1.74553	0.0298549	0.176399	2.0913
0.145546	0.0910074	-3.04981	0.315024	-1.23845	-0.257847	-1.44235	0.072776	0.300715	2.0666
0.16081	0.0451824	-3.13133	0.274291	-0.882036	-0.278228	-1.33587	0.0920684	0.29567	1.93811
0.135371	0.0044494	-3.16191	0.315024	-0.708921	-0.3088	-1.2767	0.191246	0.275128	2.05631
0.150634	0.0248164	-3.08038	0.279382	-0.968593	-0.390325	-1.25689	0.057666	0.293054	1.96435
0.140459	0.0400914	-2.95809	0.330299	-0.596906	-0.390325	-1.24294	-0.000407711	0.270537	1.89021
0.109932	0.0248164	-2.91733	0.340482	-0.759837	-0.441278	-1.40839	0.0940545	0.32943	1.93005
0.0743172	0.0553654	-2.846	0.355757	-0.535806	-0.48204	-1.43757	0.0333073	0.303083	1.89124
0.0539662	0.0502744	-2.88676	0.294657	-0.607089	-0.543184	-1.4161	0.254316	0.118049	1.87731
0.0641422	0.167381	-2.96829	0.248833	-0.708921	-0.553374	-1.39626	0.250763	0.0357565	1.83481
0.0997562	0.162289	-3.14153	0.187733	-0.51544	-0.604327	-1.48371	0.11485	0.105627	1.95667
0.11502	0.147014	-3.31477	0.162275	-0.591814	-0.573756	-1.67548	0.052698	0.151088	1.93374
0.165898	0.10119	-3.53896	0.131726	-0.423791	-0.573756	-1.8571	0.174366	0.134214	2.03037
0.2066	0.106282	-3.69182	0.136817	-0.204851	-0.573756	-1.93187	0.156901	0.133427	1.91971
0.2066	0.0248164	-3.73258	0.2081	-0.153935	-0.594137	-1.80626	0.23717	0.0556508	1.92266
0.191337	0.0349994	-3.79372	0.2081	-0.265951	-0.604327	-1.81628	0.264701	-0.0501575	1.78807
0.201512	0.0757324	-3.77334	0.259016	-0.352508	-0.634899	-1.80592	0.296762	-0.117286	1.62918
0.2066	0.0706404	-3.74277	0.30484	-0.454341	-0.696043	-1.71056	0.206496	0.199132	1.57423
0.2066	0.0248164	-3.61029	0.320115	-0.693646	-0.675662	-1.29682	0.085151	0.288614	1.51608
0.155722	-0.133024	-3.4982	0.355757	-0.764929	-0.624709	-1.10372	0.122543	0.413479	1.3648
0.155722	-0.265406	-3.3861	0.330299	-0.668188	-0.685852	-1.22465	0.0302416	0.414989	1.1679
0.104844	-0.346872	-3.26381	0.30484	-0.530715	-0.685852	-1.34169	-0.0572475	0.467184	1.10133
0.0844932	-0.392697	-3.19248	0.299749	-0.332142	-0.706233	-1.84413	-0.0914762	0.440022	1.04657
0.0437912	-0.387605	-3.23324	0.253924	-0.561264	-0.746996	-2.59462	0.0516158	0.423785	1.12748
0.0132642	-0.346872	-3.32496	0.203008	-0.393241	-0.726615	-2.88312	0.0971633	0.388508	1.2387
0.0539662	-0.295956	-3.42686	0.218283	-0.510348	-0.726615	-2.91038	-0.0463127	0.281926	1.3033
0.0641422	-0.209398	-3.43705	0.2081	-0.495073	-0.685852	-2.71946	0.0312165	0.137461	1.35393
0.0387032	-0.148299	-3.41667	0.253924	-0.32705	-0.65528	-2.57281	0.0557982	0.158441	1.34093
0.00308821	-0.133024	-3.35553	0.2081	-0.362691	-0.65528	-2.01045	0.0961673	0.156705	1.28955
0.0132642	-0.122841	-3.39629	0.228466	-0.444157	-0.614518	-1.34966	0.106265	0.185645	1.38315
-0.0223498	-0.239948	-3.44724	0.233558	-0.576539	-0.563565	-0.393792	0.171673	0.293855	1.47691
-0.0223498	-0.336689	-3.47782	0.228466	-0.23031	-0.604327	0.594037	0.19922	0.263177	1.34214
-0.0630528	-0.509804	-3.47782	0.218283	0.0548212	-0.675662	1.61983	0.036103	0.307349	1.28403
-0.0630528	-0.601453	-3.42686	0.253924	0.299218	-0.716424	2.16102	0.0585605	0.336006	1.24174
-0.0630528	-0.647277	-3.32496	0.284474	0.451967	-0.767377	2.25137	0.0627228	0.264788	1.09061
-0.0732278	-0.606544	-3.1721	0.309932	0.670906	-0.726615	2.4445	-0.0454517	0.231177	0.875426
-0.0681408	-0.555628	-3.09057	0.309932	0.681089	-0.685852	2.39887	-0.0113842	0.0920636	0.706045
-0.0681408	-0.469071	-2.95809	0.284474	0.950945	-0.736805	2.22009	0.00424933	0.147701	0.626551
-0.0325258	-0.448704	-2.88676	0.30484	0.563982	-0.685852	1.93483	0.0104714	0.16382	0.566087
-0.00708679	-0.392697	-2.83581	0.259016	0.487608	-0.696043	1.44943	0.0944482	0.229482	0.551858
0.0132642	-0.336689	-2.846	0.213191	0.40105	-0.726615	1.1449	-0.0154507	0.289497	0.57678
-0.00199879	-0.275589	-2.86638	0.17755	0.253394	-0.65528	0.530221	-0.0234665	0.313171	0.682256
-0.00199879	-0.199215	-2.92752	0.147	0.258485	-0.696043	-0.203228	0.0478116	0.249174	0.683597
-0.0223498	-0.153391	-3.01924	0.167367	0.563982	-0.746996	-0.974005	0.0970675	0.121893	0.852503
0.0183522	-0.138116	-3.13133	0.197917	0.80838	-0.81833	-1.49566	0.0256147	0.171152	0.927401
-0.0274378	-0.153391	-3.18229	0.228466	0.976403	-0.848902	-2.00371	0.0406322	0.214876	1.21222
-0.0681408	-0.133024	-3.14153	0.243741	1.0986	-0.869283	-2.27418	0.188016	0.170303	1.55252
-0.0681408	-0.112658	-3.08038	0.253924	1.09351	-0.869283	-2.14497	0.101475	0.307224	1.53309
-0.108843	-0.138116	-2.98867	0.243741	1.14952	-0.828521	-1.8435	0.0903623	0.351951	1.76916
-0.0834038	-0.127933	-2.88676	0.253924	0.58944	-0.797949	-1.6028	0.0861721	0.316294	1.61489
-0.0935788	-0.112658	-2.77466	0.223375	0.838929	-0.848902	-1.22542	0.0361759	0.284527	1.43274
-0.13937	-0.143207	-2.79504	0.203008	0.630173	-0.848902	-1.16608	-0.109817	0.187781	1.09768
-0.0935788	-0.117749	-2.81543	0.162275	0.4316	-0.869283	-1.04035	0.0154319	0.165097	0.765345
-0.103755	-0.0515576	-2.88676	0.167367	0.523249	-0.910045	-0.893512	0.184276	0.19329	0.432158
-0.0121748	-0.0159166	-2.90714	0.17755	0.4316	-1.01195	-1.05945	0.209585	0.195976	-0.0752728
0.0132642	-0.0159166	-2.85619	0.182642	0.879662	-1.07309	-1.49232	0.136571	0.287199	-0.335925
0.0488792	-0.0210086	-2.78485	0.17755	1.19025	-1.0629	-1.62703	0.220194	0.231066	-0.422895
0.00308821	-0.0413746	-2.76447	0.187733	1.02732	-1.18519	-1.86032	0.18276	0.201739	-0.540763
-0.0172628	-0.0464666	-2.71352	0.172459	0.630173	-1.21576	-1.85149	0.104602	0.261018	-0.52507
-0.0681408	-0.0922906	-2.67276	0.187733	0.782921	-1.32786	-1.91301	-0.0102802	0.242449	-0.534411
-0.0630528	-0.138116	-2.632	0.213191	0.681089	-1.46034	-1.94989	0.19648	0.171602	-0.796917
-0.103755	-0.173757	-2.64219	0.192825	0.803288	-1.389	-1.88196	0.169625	0.189888	-0.683114
-0.13937	-0.239948	-2.70333	0.213191	0.686181	-1.39919	-1.78826	0.249264	0.231071	-0.535275
-0.241125	-0.270498	-2.70333	0.141909	1.0986	-1.33805	-1.69654	0.234185	0.245465	-0.360386
-0.281828	-0.275589	-2.65238	0.147	0.706547	-1.21576	-1.49955	0.165251	0.209813	-0.106379
-0.347969	-0.250131	-2.45875	0.131726	0.655631	-1.13424	-1.24021	0.164632	0.195379	0.037927
-0.358144	-0.209398	-2.18361	0.090993	0.793105	-1.10367	-1.21645	0.0180329	0.0660744	0.215886
-0.353057	-0.250131	-1.91865	0.136817	0.986586	-1.10367	-1.19902	0.0181377	-0.00547574	0.135187
-0.358144	-0.158482	-1.69446	0.096084	0.665814	-1.05271	-1.22663	-0.00135266	0.0108022	0.0571239
-0.358144	-0.173757	-1.62313	0.090993	0.686181	-1.13424	-1.62855	0.0663097	-0.015013	0.080607
-0.317442	-0.18394	-1.71484	0.141909	0.553799	-1.13424	-1.83819	-0.0892222	0.130625	0.0268178
-0.286915	-0.194124	-1.88808	0.106268	0.390867	-1.2871	-2.32485	0.122711	0.154319	0.0472855
-0.200423	-0.168666	-2.12247	0.080809	0.0293632	-1.29729	-2.67904	0.0250652	0.0790602	0.00729049
-0.134282	-0.168666	-2.31609	0.101176	-0.0673778	-1.25653	-2.95818	0.220062	0.139502	-0.114085
-0.0884918	-0.18394	-2.46895	0.121542	-0.19976	-1.24633	-3.09476	0.0240064	0.146928	0.0126125
-0.0783158	-0.21449	-2.53009	0.131726	-0.184485	-1.14443	-3.13128	0.105635	0.157676	0.138538
-0.0223498	-0.219582	-2.49952	0.152092	-0.148844	-1.11386	-2.89653	0.232112	0.201477	0.40327
-0.0223498	-0.189032	-2.42818	0.17755	-0.0317368	-1.00176	-2.63531	0.132342	0.130659	0.565692
-0.0172628	-0.219582	-2.33647	0.182642	0.207569	-0.940617	-2.21174	0.132658	0.261579	0.620452
-0.0630528	-0.194124	-2.25494	0.182642	0.0548212	-1.02214	-1.90895	0.189424	0.238339	0.468893
-0.0732278	-0.21449	-2.21418	0.233558	0.426509	-1.02214	-1.6755	0.041159	0.102603	0.432114
-0.0630528	-0.255223	-2.20399	0.182642	-0.0571948	-1.14443	-1.44197	0.157833	0.208549	0.527344
-0.0579648	-0.275589	-2.26513	0.197917	0.121012	-1.16481	-1.12014	0.131445	0.078284	0.593775
-0.0630528	-0.306139	-2.36704	0.203008	0.00899615	-1.24633	-0.829779	-0.038931	0.0324786	0.651728
-0.0477888	-0.311231	-2.55047	0.141909	-0.0979278	-1.27691	-0.894476	0.0138149	0.000968615	0.546323
-0.0376138	-0.316322	-2.69314	0.101176	-0.19976	-1.16481	-0.684722	0.0799826	-0.00953745	0.424864
-0.0172628	-0.316322	-2.81543	0.024802	-0.19976	-1.16481	-0.522943	-0.0164949	0.175769	0.438605
0.0387032	-0.37233	-2.86638	0.014619	-0.0266448	-1.07309	-0.484036	0.0862833	0.234216	0.437811
0.0997562	-0.367238	-2.85619	-0.021023	0.197386	-0.971189	-0.323907	0.236374	0.216777	0.402343
0.0997562	-0.367238	-2.80524	-0.092305	-0.0877438	-0.869283	-0.418761	0.185393	0.242445	0.161479
0.0997562	-0.351964	-2.70333	-0.102489	-0.184485	-0.869283	-0.341146	0.0789864	0.0938267	0.050911
0.0997562	-0.362147	-2.56066	-0.092305	-0.0673778	-0.808139	-0.382268	0.0226011	0.129097	0.0899701
0.0794052	-0.326506	-2.41799	-0.077031	-0.103019	-0.777568	-0.431305	0.261433	0.111275	0.12219
0.0743172	-0.321414	-2.32628	-0.071939	-0.0673778	-0.777568	-0.518326	0.323583	0.243679	-0.0174604
0.0336152	-0.336689	-2.18361	-0.041389	-0.194668	-0.726615	-0.452041	0.273421	0.386287	-0.0614003
0.0437912	-0.295956	-2.10208	-0.031206	-0.265951	-0.65528	-0.522408	0.321804	0.26325	0.0399386
0.0387032	-0.311231	-2.07151	-0.087214	-0.337233	-0.604327	-0.40797	0.185506	0.146933	0.192989
0.00308821	-0.336689	-2.05113	-0.13813	-0.240493	-0.583946	-0.531903	0.15202	0.174376	0.148402
-0.0376138	-0.392697	-2.13266	-0.173771	-0.510348	-0.543184	-0.527629	0.0339381	0.148524	-0.0508272
-0.0630528	-0.433429	-2.13266	-0.219596	-0.204851	-0.441278	-0.384848	0.0510373	0.213333	-0.248461
-0.0834038	-0.479254	-2.06132	-0.260329	-0.174302	-0.420897	-0.146179	0.171497	0.312546	-0.358396
-0.0834038	-0.474162	-2.01037	-0.234871	-0.235401	-0.31899	-0.0990504	0.00054877	0.455363	-0.220497
-0.0986668	-0.509804	-1.96961	-0.214504	-0.520531	-0.298609	0.0541512	0.0401444	0.549677	-0.152384
-0.0681408	-0.504712	-1.95942	-0.143221	-0.367783	-0.3088	0.165883	0.110106	0.436856	-0.0424844
-0.00708679	-0.458888	-2.03075	-0.082122	-0.3576	-0.257847	-0.20937	0.14534	0.483078	-0.163346
-0.00199879	-0.407971	-2.03075	-0.056664	-0.16921	-0.329181	-0.566917	0.183527	0.477017	-0.322689
0.0132642	-0.367238	-2.00018	-0.056664	-0.0470108	-0.369943	-1.2394	0.261762	0.356499	-0.503369
0.0183522	-0.367238	-1.87789	-0.046481	-0.16921	-0.369943	-1.68671	0.287142	0.399974	-0.308827
0.0132642	-0.382513	-1.78618	-0.031206	-0.754746	-0.420897	-1.87887	0.257646	0.369514	-0.0751491
0.00817621	-0.306139	-1.69446	-0.071939	-0.469615	-0.390325	-1.8504	0.173737	0.185608	-0.145709
0.0285272	-0.250131	-1.52122	-0.097397	-0.48489	-0.349562	-1.74932	0.325871	0.217245	-0.106079
0.0132642	-0.18394	-1.36836	-0.13813	-0.250676	-0.339372	-1.61374	0.406542	0.30393	-0.206342
0.0132642	-0.112658	-1.22569	-0.133038	0.0955542	-0.31899	-0.823764	0.361248	0.388744	-0.327907
-0.0121748	-0.0922906	-1.15436	-0.127947	0.507974	-0.298609	0.232258	0.387674	0.500183	-0.246426
-0.0223498	-0.148299	-1.16455	-0.173771	0.370501	-0.257847	1.17299	0.312233	0.521712	-0.284095
-0.0681408	-0.224673	-1.22569	-0.153405	0.100645	-0.268037	2.27112	0.286709	0.408453	-0.373981
-0.0172628	-0.34178	-1.3276	-0.163588	0.197386	-0.3088	2.82139	0.342302	0.335751	-0.380101
-0.0172628	-0.407971	-1.38874	-0.209412	0.227936	-0.278228	3.11243	0.263197	0.0673649	-0.280943
-0.0579648	-0.504712	-1.40912	-0.178863	0.0497292	-0.288419	3.12396	0.235424	0.244754	-0.259377
-0.0427018	-0.586178	-1.38874	-0.194138	-0.245584	-0.288419	3.0006	0.289289	0.386754	-0.330077
-0.0579648	-0.581086	-1.33779	-0.194138	-0.311775	-0.247656	2.98776	0.126656	0.465838	-0.450953
-0.0325258	-0.56072	-1.31741	-0.173771	0.161745	-0.206894	2.74635	0.0913723	0.632607	-0.54134
-0.0681408	-0.519987	-1.29703	-0.148313	-0.235401	-0.155941	2.56603	0.0884793	0.712538	-0.632921
-0.0783158	-0.489437	-1.22569	-0.082122	0.151561	-0.155941	2.19715	0.0924567	0.74068	-0.617931
-0.113931	-0.387605	-1.19512	-0.087214	0.0395462	-0.0846068	1.80073	0.0747215	0.687773	-0.567725
-0.0783158	-0.418155	-1.12379	-0.133038	0.0853702	-0.0234628	1.36782	0.117579	0.542297	-0.639527
-0.0986668	-0.448704	-1.06264	-0.127947	0.156653	0.0172992	0.816997	0.125515	0.525115	-0.928224
-0.0834038	-0.489437	-1.02188	-0.16868	-0.235401	0.0682522	0.259384	0.265772	0.430189	-0.763009
-0.0325258	-0.601453	-1.05245	-0.209412	-0.179393	0.119205	-0.132009	0.273491	0.347339	-0.490615
-0.0884918	-0.672735	-1.1034	-0.239962	-0.342325	0.129396	-0.481948	0.147968	0.454365	-0.287534
-0.0834038	-0.733835	-1.16455	-0.239962	-0.495073	0.170158	-0.721644	0.222315	0.464902	-0.143407
-0.0121748	-0.835667	-1.15436	-0.250145	-0.489982	0.19054	-0.820239	0.0729297	0.443721	-0.0794987
-0.0325258	-0.805117	-1.1136	-0.255237	-0.48489	0.210921	-0.544263	0.0167186	0.446066	0.0175382
0.00308821	-0.754201	-1.0015	-0.234871	-0.342325	0.19054	-0.146996	0.00480191	0.587959	-0.182635
0.0285272	-0.642186	-0.930165	-0.209412	-0.367783	0.170158	-0.126636	0.0468125	0.493333	-0.479946
0.0437912	-0.570903	-0.869022	-0.204321	0.0497292	0.129396	-0.228441	0.0290279	0.436943	-0.939805
0.0183522	-0.514895	-0.787497	-0.209412	0.283943	0.180349	-0.38902	-0.0388579	0.505813	-1.25845
-0.0172628	-0.479254	-0.655019	-0.204321	0.156653	0.231302	-0.604241	0.117767	0.450747	-1.38656
-0.0528768	-0.448704	-0.593875	-0.204321	0.319585	0.282255	-0.799871	0.142013	0.341202	-1.57403
-0.0986668	-0.397788	-0.583685	-0.214504	0.238119	0.36378	-1.07242	0.0989811	0.359948	-1.70045
-0.113931	-0.316322	-0.695781	-0.245054	0.0650042	0.445305	-1.38409	0.0216723	0.353289	-1.74993
-0.169896	-0.219582	-0.818069	-0.306153	0.141378	0.547211	-1.33062	0.0110868	0.270722	-1.75777
-0.180072	-0.189032	-0.84864	-0.316336	0.187203	0.618545	-1.27904	0.169675	0.442009	-1.55048
-0.200423	-0.178849	-0.705972	-0.311245	-0.00627885	0.649117	-1.21178	0.269935	0.4262	-1.47927
-0.169896	-0.153391	-0.461398	-0.32652	0.156653	0.649117	-1.38839	0.110665	0.378037	-1.54699
-0.144457	-0.107566	-0.16587	-0.316336	-0.276134	0.618545	-1.3672	0.196092	0.488579	-1.31252
-0.0986668	-0.0871996	0.0379423	-0.316336	0.263577	0.53702	-1.33022	0.0665146	0.388707	-1.26471
-0.0427018	-0.122841	0.0787043	-0.362161	0.421417	0.506448	-1.27048	0.0639801	0.182364	-0.999186
-0.0172628	-0.148299	-0.0435827	-0.382527	0.721822	0.516639	-1.07856	0.202996	0.161674	-0.875459
-0.0172628	-0.189032	-0.227014	-0.377436	1.04769	0.506448	-1.12688	0.0841341	0.121013	-0.380097
-0.0477888	-0.21449	-0.420635	-0.387619	0.706547	0.496258	-1.02585	0.0990797	0.187282	-0.243421
-0.113931	-0.168666	-0.553113	-0.428352	0.681089	0.445305	-0.82552	0.142268	0.317806	-0.193591
-0.119018	-0.127933	-0.624447	-0.458902	0.441783	0.37397	-0.884839	0.226957	0.376576	-0.0537593
-0.0986668	-0.0362836	-0.614257	-0.509818	0.294127	0.292446	-0.904632	0.156236	0.2851	-0.145071
-0.180072	0.0248164	-0.532732	-0.494543	0.0700962	0.251683	-1.15357	0.112142	0.230647	-0.206038
-0.271652	0.0248164	-0.451207	-0.514909	0.0700962	0.231302	-1.45234	0.188778	0.204149	-0.310136
-0.342881	0.0146334	-0.318729	-0.525092	0.268669	0.20073	-1.64513	0.178179	0.19059	-0.242255
-0.373408	-0.0210086	-0.176061	-0.525092	0.543616	0.272064	-1.90823	0.283357	0.274512	-0.0641258
-0.41411	-0.102475	-0.0843447	-0.499634	0.604715	0.394352	-2.24518	0.254037	0.369278	-0.0166149
-0.403934	-0.143207	-0.0333917	-0.540367	0.523249	0.475876	-2.25227	0.330376	0.225858	0.0283168
-0.419198	-0.21449	-0.0537727	-0.525092	0.30431	0.567592	-2.08872	0.39324	0.300823	0.219265
-0.434461	-0.219582	-0.0537727	-0.499634	0.61999	0.659307	-1.89502	0.425793	0.265373	0.216588
-0.434461	-0.199215	-0.0843447	-0.504726	0.441783	0.70007	-1.55208	0.338313	0.309021	0.21003
-0.419198	-0.194124	-0.0843447	-0.530184	0.375592	0.720451	-1.15836	0.31169	0.275384	0.0834296
-0.383583	-0.117749	-0.0945357	-0.545459	0.24321	0.720451	-0.770622	0.396219	0.297827	0.100368
-0.353057	-0.107566	-0.0333917	-0.545459	0.197386	0.740832	-0.492725	0.278569	0.28378	0.221658
-0.312354	-0.0922906	0.0379423	-0.499634	0.17702	0.740832	-0.218724	0.320645	0.307956	0.104715
-0.261476	-0.0260996	0.150039	-0.499634	0.217752	0.730642	-0.0536462	0.42819	0.247221	0.276892
-0.241125	-0.0057336	0.34366	-0.525092	0.319585	0.781595	-0.258831	0.49632	0.0950294	0.291005
-0.251301	0.0146334	0.537281	-0.520001	0.375592	0.801976	-0.388161	0.349613	0.0938801	0.261189
-0.220774	-0.0159166	0.700331	-0.560734	0.253394	0.883501	-0.488123	0.391595	0.102616	0.252326
-0.220774	-0.0108256	0.822618	-0.61165	0.156653	0.924263	-0.576184	0.290008	0.0824638	0.393911
-0.256389	-0.0311916	0.914334	-0.698207	0.0191802	0.944644	-0.658557	0.190363	0.166125	0.43805
-0.286915	0.0248164	0.975477	-0.754215	0.00390515	0.903882	-0.478796	0.387509	0.214665	0.366849
-0.307266	0.0044494	1.04681	-0.779673	-0.148844	0.852929	-0.189319	0.37652	0.300028	0.330955
-0.281828	0.0095414	1.09777	-0.835681	-0.332142	0.761213	0.0557202	0.251267	0.22648	0.269815
-0.281828	0.0451824	1.08757	-0.866231	-0.311775	0.689879	0.178298	0.0862607	0.23767	0.163265
-0.241125	0.0553654	1.15891	-0.845864	-0.561264	0.649117	0.422508	0.202713	0.206989	0.20168
-0.205511	0.0757324	1.27101	-0.820406	-0.372875	0.628735	0.517204	0.158372	0.20226	0.14647
-0.154633	0.0502744	1.39329	-0.825498	0.0293632	0.659307	0.809716	0.300935	0.215793	0.0943237
-0.0986668	0.0095414	1.55634	-0.774582	0.121012	0.730642	0.952862	0.210756	0.295618	0.157005
-0.0528768	-0.0260996	1.66844	-0.759307	-0.286317	0.842738	1.0244	0.152413	0.275101	-0.016204
-0.0477888	-0.0515576	1.79073	-0.789856	0.0700962	0.944644	1.3591	0.204372	0.272258	-0.0692381
-0.0732278	-0.0260996	1.80092	-0.810223	0.105737	0.995597	1.69364	0.151359	0.265712	-0.18739
-0.0223498	-0.0159166	1.86206	-0.901872	0.182111	1.00579	2.07296	0.186122	0.0837825	-0.197684
-0.0376138	-0.0311916	1.94359	-0.968063	0.283943	0.965025	2.41599	0.202034	0.148998	-0.0485238
-0.0172628	-0.0210086	2.12702	-0.952788	0.105737	0.883501	2.34865	0.0301028	0.186977	-0.10869
-0.0477888	-0.0464666	2.3614	-0.983338	0.0191802	0.812166	2.63431	0.124986	0.197073	-0.0550345
-0.0579648	-0.0464666	2.63655	-0.92733	-0.184485	0.740832	2.90707	0.159057	0.184936	0.0693394
-0.108843	-0.0159166	2.89131	-0.89678	0.00899615	0.689879	2.59182	0.209871	0.05401	0.0242442
-0.144457	0.0095414	3.07474	-0.794948	0.319585	0.689879	2.3965	0.257583	0.139996	-0.0620654
-0.180072	0.0604574	3.15627	-0.754215	0.446875	0.679689	2.08818	0.338912	0.162686	-0.0516316
-0.220774	0.0604574	3.21741	-0.723665	0.314493	0.649117	1.65793	0.350355	0.163304	-0.0277927
-0.205511	0.0400914	3.25817	-0.677841	0.0700962	0.598164	1.34279	0.339141	0.180549	0.00746679
-0.205511	0.0451824	3.27855	-0.677841	0.0700962	0.526829	1.1783	0.292447	0.266686	-0.0304196
-0.124106	0.0451824	3.31932	-0.682932	0.207569	0.414733	1.39791	0.352882	0.119712	-0.0518975
-0.134282	0.0604574	3.31932	-0.703299	0.0446382	0.251683	1.49692	0.337241	0.240313	-0.0559277
-0.0986668	0.0197244	3.27855	-0.682932	0.166836	0.129396	1.98951	0.269896	0.262194	-0.229214
-0.0834038	-0.0464666	3.27855	-0.708391	0.161745	0.0376812	3.05388	0.469113	0.195076	-0.207048
-0.0935788	-0.0719246	3.25817	-0.733849	0.197386	-0.0132718	3.44431	0.198624	0.202027	-0.251962
-0.0783158	-0.0922906	3.29894	-0.708391	0.370501	0.0478712	3.09504	0.249841	0.257602	-0.218359
-0.0986668	-0.112658	3.37027	-0.733849	0.299218	0.0988242	3.02321	0.209545	0.328481	-0.174903
-0.119018	-0.0922906	3.4416	-0.708391	0.187203	0.210921	2.93574	0.37378	0.208	-0.208909
-0.124106	-0.0668326	3.49256	-0.698207	0.319585	0.333208	2.92157	0.252951	0.216818	-0.305919
-0.144457	0.0349994	3.56389	-0.688024	0.33486	0.435114	2.90524	0.382848	0.359113	-0.467912
-0.159721	0.10119	3.60465	-0.723665	0.233027	0.557401	2.90716	0.358369	0.402444	-0.489892
-0.154633	0.0451824	3.6658	-0.667658	0.156653	0.628735	2.87817	0.258124	0.363526	-0.504716
-0.159721	0.0400914	3.70656	-0.662566	0.258485	0.669498	2.86315	0.195288	0.352536	-0.673033
-0.164808	0.0859154	3.68618	-0.677841	0.238119	0.720451	2.85067	0.329275	0.25243	-0.692626
-0.180072	0.13174	3.60465	-0.626925	0.212661	0.740832	2.88801	0.394168	0.293267	-0.535288
-0.225862	0.182656	3.58427	-0.586192	0.289035	0.812166	2.71942	0.254294	0.263479	-0.601314
-0.23095	0.192839	3.58427	-0.570917	0.339951	0.863119	2.26412	0.164141	0.216425	-0.514454
-0.236037	0.264122	3.63522	-0.606558	0.40105	0.822357	1.36099	0.304403	0.228974	-0.390444
-0.27674	0.223389	3.68618	-0.616742	0.65054	0.771404	0.604975	0.447282	0.342199	-0.262717
-0.261476	0.13174	3.74732	-0.6422	0.472333	0.761213	-0.0762454	0.424818	0.416417	-0.27233
-0.302179	0.0400914	3.82885	-0.662566	0.309401	0.70007	-0.547906	0.241025	0.395534	-0.459689
-0.297091	0.0197244	3.88999	-0.693116	0.58944	0.669498	-0.709168	0.266148	0.257437	-0.610196
-0.327618	-0.0617416	3.86961	-0.652383	0.584349	0.598164	-0.455747	0.0590695	0.151139	-0.768911
-0.32253	-0.112658	3.84923	-0.667658	0.752372	0.516639	-0.154442	0.206641	-0.0369245	-1.16185
-0.317442	-0.107566	3.84923	-0.652383	0.579257	0.414733	-0.287503	0.276979	-0.11393	-1.63203
-0.327618	-0.0973826	3.94094	-0.61165	0.523249	0.323017	-0.323219	0.245938	0.0682573	-2.03544
-0.32253	-0.0973826	4.04285	-0.621833	0.706547	0.282255	-0.335845	0.249176	0.317468	-2.40876
-0.32253	-0.0210086	4.21609	-0.5811	0.625081	0.261874	-0.650171	0.295841	0.45117	-2.60871
-0.337793	0.0248164	4.40971	-0.5811	0.645448	0.272064	-1.18049	0.273272	0.465036	-2.80249
-0.337793	0.0349994	4.46066	-0.550551	0.518158	0.333208	-1.83818	0.229325	0.554503	-2.92343
-0.297091	0.0299074	4.34857	-0.570917	0.355226	0.36378	-2.3085	0.213939	0.530625	-3.08591
-0.327618	-0.0668326	4.05304	-0.632016	0.803288	0.424923	-2.54695	0.163334	0.444305	-3.01309
-0.332705	-0.148299	3.62503	-0.61165	1.01204	0.526829	-2.66128	0.156299	0.44181	-2.88565
-0.353057	-0.255223	3.26836	-0.606558	0.854204	0.638926	-2.71726	-0.0441796	0.284153	-2.74444
-0.398847	-0.301047	3.02379	-0.626925	0.971311	0.70007	-2.75257	-0.0267771	0.227061	-2.63818
-0.464988	-0.397788	2.89131	-0.606558	1.05278	0.71026	-2.85618	0.00311663	0.337256	-2.58216
-0.526041	-0.392697	2.88112	-0.591283	0.355226	0.669498	-2.85197	0.0792411	0.25973	-2.43727
-0.587095	-0.301047	2.99322	-0.606558	0.17702	0.618545	-2.98342	0.226984	0.225088	-2.09206
-0.59727	-0.24504	3.15627	-0.596375	0.0140882	0.577782	-2.99167	0.191675	0.22096	-1.7424
-0.632885	-0.117749	3.23779	-0.586192	0.339951	0.557401	-3.03359	0.203561	0.345817	-1.53775
-0.673587	-0.122841	3.28874	-0.570917	0.4927	0.516639	-2.86968	0.254277	0.455162	-1.43247
-0.709202	-0.0464666	3.27855	-0.601467	0.900029	0.496258	-2.71183	0.35779	0.337037	-1.39836
-0.704114	-0.0108256	3.18684	-0.6422	0.894937	0.526829	-2.92872	0.199085	0.36877	-1.4506
-0.709202	0.0248164	3.0136	-0.601467	1.02223	0.53702	-3.03939	0.117659	0.3333	-1.36114
-0.617621	0.10119	2.76902	-0.61165	1.19025	0.547211	-3.45198	0.0517389	0.218939	-1.24175
-0.673587	0.203022	2.4735	-0.6422	1.05787	0.577782	-3.86872	0.175727	0.151859	-1.09424
-0.729553	0.243755	2.21873	-0.601467	1.68414	0.608354	-4.12422	0.14699	0.204201	-0.908713
-0.800782	0.25903	2.02511	-0.6422	1.46011	0.577782	-4.38015	0.159789	0.276798	-0.659214
-0.800782	0.25903	1.9232	-0.626925	1.1597	0.53702	-4.43076	0.0831171	0.159303	-0.456696
-0.856747	0.284488	1.93339	-0.621833	0.793105	0.445305	-4.28481	0.0457934	0.275131	-0.330797
-0.902537	0.284488	1.96397	-0.591283	0.457058	0.445305	-3.99464	-0.00346204	0.347214	-0.0861111
-0.958503	0.238663	2.0353	-0.586192	0.40105	0.445305	-3.75027	0.0245932	0.276276	-0.0836843
-1.05517	0.264122	2.09644	-0.5811	0.482516	0.36378	-3.18883	0.0740542	0.245638	0.0973634
-1.15184	0.223389	2.13721	-0.560734	0.80838	0.302636	-3.06532	0.0795438	0.237111	0.312771
-1.22816	0.192839	2.13721	-0.540367	0.884754	0.221111	-2.49624	0.112304	0.18942	0.309564
-1.28921	0.253938	2.17797	-0.540367	1.26153	0.159968	-2.07118	0.104236	0.0308115	0.382072
-1.32991	0.274305	2.15759	-0.509818	1.33791	0.0988242	-1.73681	0.0370028	-0.0687765	0.373622
-1.37061	0.376137	2.00473	-0.514909	1.08842	0.0988242	-1.55957	0.163547	-0.0078876	0.505512
-1.40623	0.44742	1.7092	-0.5811	1.29208	0.109015	-1.55211	0.23863	0.14611	0.392481
-1.36044	0.483061	1.47482	-0.61165	1.0986	0.170158	-1.61735	0.232201	0.052291	0.422501
-1.34517	0.477969	1.2812	-0.667658	1.05787	0.241493	-1.74865	0.160594	0.0375026	0.412558
-1.32991	0.427053	1.13853	-0.698207	0.879662	0.292446	-1.72871	0.174835	0.0146059	0.505276
-1.22307	0.320129	1.03662	-0.733849	0.446875	0.323017	-1.8022	0.133291	-0.0125219	0.5061
-1.20272	0.269213	0.975477	-0.733849	0.518158	0.302636	-1.89466	0.127254	0.0735034	0.512592
-1.17728	0.218297	0.873571	-0.733849	0.61999	0.333208	-2.02085	-0.0172191	-0.000379831	0.46771
-1.1671	0.197931	0.792047	-0.733849	0.721822	0.302636	-1.97308	0.16105	0.0288153	0.433674
-1.17728	0.172473	0.751284	-0.728757	1.10879	0.261874	-2.15457	0.0783394	0.0386014	0.566594
-1.2078	0.208114	0.710522	-0.662566	1.00695	0.261874	-2.29103	0.203493	0.0834657	0.582392
-1.24342	0.253938	0.771665	-0.682932	0.910212	0.272064	-2.57392	0.33611	0.0279167	0.503942
-1.25359	0.315038	0.802237	-0.693116	0.696364	0.302636	-2.57555	0.0378944	0.0127093	0.469923
-1.2943	0.340496	0.883762	-0.688024	0.584349	0.36378	-2.29578	0.0793968	-0.0275538	0.338108
-1.31974	0.355771	0.843	-0.718574	0.691272	0.414733	-2.16431	0.130052	-0.0311583	0.289271
-1.30956	0.335404	0.751284	-0.774582	0.584349	0.465686	-2.02303	0.167416	-0.0893404	0.328385
-1.30956	0.309946	0.547472	-0.815314	0.767647	0.506448	-2.04389	0.123174	-0.100128	0.308206
-1.24851	0.304854	0.323279	-0.850956	0.61999	0.516639	-1.84226	0.194865	-0.0154678	0.260555
-1.21798	0.274305	0.0685143	-0.815314	0.742189	0.455495	-1.47768	0.245405	0.182694	0.241172
-1.18237	0.274305	-0.196442	-0.805131	0.818563	0.414733	-1.57034	0.172641	0.0837943	0.250623
-1.13149	0.22848	-0.400254	-0.784765	0.752372	0.343399	-1.64007	0.122117	0.0375153	0.43538
-1.11622	0.208114	-0.583685	-0.718574	0.726914	0.272064	-1.99706	0.222895	0.0366356	0.306128
-1.15693	0.218297	-0.716163	-0.682932	0.451967	0.261874	-2.54358	0.198868	-0.0524143	0.43805
-1.10605	0.233572	-0.83845	-0.6422	0.24321	0.251683	-3.0621	0.0860872	-0.0242785	0.371272
-1.11114	0.218297	-0.909784	-0.6422	0.0751872	0.272064	-3.05252	0.0501433	0.0698576	0.352509
-1.06535	0.223389	-0.919975	-0.606558	-0.179393	0.353589	-3.00313	0.00653869	-0.043319	0.295747
-1.06535	0.213205	-0.930165	-0.606558	-0.32705	0.424923	-2.67106	0.0943955	0.0604444	0.171524
-1.11114	0.238663	-0.950546	-0.626925	-0.54599	0.475876	-2.17575	0.0389601	0.0557739	0.193975
-1.10605	0.213205	-1.01169	-0.6422	-0.398333	0.526829	-1.3467	-0.0156492	-0.0102386	0.0879356
-1.09078	0.233572	-1.14417	-0.637108	-0.306684	0.486067	-0.523481	0.184691	-0.0279975	0.0493697
-1.13149	0.218297	-1.33779	-0.657474	-0.235401	0.424923	0.438811	0.165367	-0.122108	0.0239884
-1.19254	0.203022	-1.5416	-0.647291	0.100645	0.394352	1.35636	0.116551	-0.0210788	-0.0083435
-1.21289	0.203022	-1.68427	-0.672749	0.238119	0.312827	1.67213	0.0471097	0.0146018	-0.0915196
-1.31465	0.162289	-1.79637	-0.662566	0.0904622	0.261874	1.61061	0.076328	-0.0730366	-0.17294
-1.30447	0.13174	-1.88808	-0.6422	0.14647	0.221111	1.70374	0.13132	0.124368	-0.153716
-1.26377	0.111373	-1.90846	-0.637108	-0.00118685	0.20073	1.48428	0.050147	0.0973882	-0.0920996
-1.21798	0.0706404	-1.91865	-0.601467	0.324676	0.251683	1.23321	0.242395	0.038214	-0.11905
-1.18237	0.0502744	-1.88808	-0.550551	-0.0317368	0.282255	0.970247	0.141065	0.0515468	-0.0507754
-1.14675	0.0910074	-1.89827	-0.550551	0.294127	0.302636	0.585111	0.0517403	0.0306978	-0.0121408
-1.11622	0.111373	-1.87789	-0.545459	0.27376	0.394352	0.241742	0.146036	0.173741	0.16831
-1.14166	0.0706404	-1.93903	-0.576009	0.395959	0.404542	-0.390197	0.0940952	0.0588189	0.243823
-1.15184	0.111373	-2.04094	-0.565825	0.294127	0.394352	-1.20595	-0.0963063	0.0845671	0.334362
-1.17728	0.0859154	-2.01037	-0.540367	-0.0979278	0.394352	-2.00434	0.00675902	-0.0297067	0.596271
-1.19254	0.10119	-1.94922	-0.5811	0.0395462	0.333208	-2.83726	0.0329231	0.0155593	0.600525
-1.19254	0.121556	-1.85751	-0.606558	-0.00627885	0.282255	-3.43697	0.162807	0.14565	0.636481
-1.19763	0.0553654	-1.73522	-0.606558	0.258485	0.241493	-3.69408	0.0910737	0.0165426	0.449215
-1.22816	0.0400914	-1.62313	-0.616742	0.197386	0.19054	-3.73005	0.045389	-0.0413397	0.346338
-1.22307	-0.0566496	-1.61294	-0.626925	0.00899615	0.170158	-3.38308	0.129824	0.0519122	0.293158
-1.16201	-0.0770166	-1.70465	-0.621833	0.11592	0.139587	-2.92677	0.0420097	0.186994	0.0655268
-1.15184	-0.0973826	-1.92884	-0.586192	-0.108111	0.159968	-2.55507	0.0720858	0.0676715	-0.115192
-1.14166	-0.158482	-2.22437	-0.601467	0.0191802	0.20073	-2.23313	0.0927502	0.00757258	-0.31262
-1.15184	-0.143207	-2.49952	-0.555642	0.0395462	0.221111	-2.15048	0.0603112	0.0935196	-0.336075
-1.15693	-0.0668326	-2.78485	-0.525092	0.0802792	0.241493	-2.22589	0.123434	0.0684647	-0.341311
-1.1671	-0.0311916	-2.92752	-0.520001	-0.0113698	0.221111	-2.51107	0.0806756	0.176578	-0.310398
-1.21798	0.0095414	-2.97848	-0.514909	-0.38815	0.20073	-2.67777	0.0303184	0.125985	-0.279189
-1.24342	0.0044494	-2.95809	-0.499634	-0.189577	0.180349	-2.93609	0.0714551	0.0391856	-0.170538
-1.27395	-0.0210086	-2.88676	-0.458902	-0.301592	0.149777	-3.10923	0.152136	0.141669	-0.107676
-1.26886	-0.0413746	-2.80524	-0.463993	-0.255768	0.149777	-3.29128	0.0288873	0.0882747	-0.156637
-1.26886	0.0044494	-2.74409	-0.448718	0.161745	0.19054	-3.32768	-0.0627991	0.127392	-0.0687289
-1.2943	0.0146334	-2.67276	-0.463993	0.0955542	0.159968	-3.10019	0.061475	-0.0242743	0.00835742
-1.30956	-0.000641599	-2.68295	-0.448718	-0.0215528	0.180349	-3.00359	-0.14241	-0.054201	0.115473
-1.29938	0.0197244	-2.76447	-0.443627	-0.164119	0.19054	-2.76866	0.020165	0.0672518	0.325909
-1.27903	-0.0668326	-2.96829	-0.443627	-0.153935	0.210921	-2.61895	0.0131525	0.0687739	0.441324
-1.23833	-0.18394	-3.19248	-0.433443	-0.0113698	0.210921	-2.38296	0.142675	0.0368559	0.712306
-1.18745	-0.326506	-3.44724	-0.418169	0.0344542	0.221111	-2.12254	0.0113998	0.062134	0.764087
-1.10605	-0.413063	-3.64086	-0.443627	-0.153935	0.231302	-2.14413	-0.0880815	0.0762827	0.874426
-1.06026	-0.514895	-3.73258	-0.367252	-0.128477	0.241493	-2.30571	-0.0110966	0.104871	0.877355
-1.0857	-0.469071	-3.69182	-0.392711	-0.0673778	0.251683	-2.72326	0.00585668	0.108233	0.849168
-1.10096	-0.413063	-3.6001	-0.382527	-0.0571948	0.241493	-3.14252	-0.0285406	0.141756	0.911605
-1.07552	-0.311231	-3.44724	-0.387619	0.0497292	0.272064	-3.62784	-0.137474	0.248879	0.955646
-1.10096	-0.18394	-3.32496	-0.377436	-0.0622858	0.282255	-4.10533	-0.212367	0.237947	1.18969
-1.08061	-0.138116	-3.18229	-0.311245	-0.148844	0.292446	-4.62397	-0.216669	0.142733	1.23199
-1.10096	-0.0922906	-3.03962	-0.260329	-0.215035	0.261874	-4.98618	-0.134741	0.04161	1.41089
-1.03991	-0.117749	-2.85619	-0.260329	-0.48489	0.251683	-5.01533	-0.0805029	0.116712	1.48426
-1.03482	-0.173757	-2.79504	-0.229779	-0.316867	0.251683	-4.82615	-0.0967345	0.0759685	1.43121
-1.00429	-0.290864	-2.80524	-0.255237	-0.133569	0.20073	-4.39397	-0.0343047	0.122769	1.51109
-0.963591	-0.428338	-2.85619	-0.26542	-0.0622858	0.159968	-3.75311	-0.0165612	0.16024	1.53743
-0.938152	-0.56072	-2.95809	-0.224687	-0.372875	0.20073	-3.20444	-0.0753264	0.185852	1.64734
-0.933064	-0.632002	-2.92752	-0.224687	-0.362691	0.20073	-2.73346	-0.0339645	0.20346	1.66663
-0.922889	-0.662552	-2.90714	-0.199229	-0.0979278	0.241493	-2.35484	0.0532115	0.0554921	1.62594
-1.00938	-0.581086	-2.88676	-0.224687	-0.250676	0.241493	-1.92692	0.10672	-0.0136566	1.55623
-1.06026	-0.514895	-2.89695	-0.290878	0.385776	0.221111	-1.68247	-0.00615582	-0.0203435	1.47192
-1.10096	-0.418155	-2.93771	-0.29597	0.4927	0.221111	-1.3697	0.0436111	-0.033891	1.57442
-1.1264	-0.351964	-2.93771	-0.357069	0.655631	0.19054	-1.1429	-0.0249027	-0.0715767	1.52819
-1.18745	-0.336689	-2.87657	-0.397802	0.599623	0.170158	-1.14426	0.0305168	0.22367	1.45396
-1.27903	-0.326506	-2.76447	-0.357069	0.584349	0.0682522	-1.26378	0.0197474	0.386379	1.44721
-1.31974	-0.21449	-2.59123	-0.346886	0.670906	0.00710923	-1.50222	0.010072	0.45315	1.31835
-1.31974	-0.107566	-2.38742	-0.306153	0.380684	-0.00308177	-1.63173	-0.119148	0.46691	1.26688
-1.31465	-0.0871996	-2.23456	-0.280695	0.27376	-0.00308177	-1.68904	-0.0136615	0.437005	1.26215
-1.29938	-0.117749	-2.10208	-0.285787	0.136287	-0.0744158	-1.9754	-0.0842244	0.360086	1.19471
-1.24851	-0.127933	-2.01037	-0.270512	-0.0673778	-0.166131	-2.0712	-0.0979049	0.314905	1.12586
-1.23833	-0.133024	-2.02056	-0.275603	-0.265951	-0.257847	-2.19525	-0.0337419	0.270605	1.02683
-1.17219	-0.0668326	-2.09189	-0.301061	-0.255768	-0.369943	-2.35044	0.0892356	0.130921	0.970786
-1.0857	-0.0668326	-2.17342	-0.331611	-0.337233	-0.47185	-2.44548	0.129664	0.0861889	0.818833
-1.01956	-0.0515576	-2.24475	-0.372344	0.11592	-0.48204	-2.44315	0.0153323	0.056482	0.811632
-0.94324	-0.0973826	-2.28551	-0.413077	0.569074	-0.47185	-2.5811	0.119654	0.0900323	0.850761
-0.933064	-0.0770166	-2.25494	-0.402894	0.614898	-0.441278	-2.40056	0.126767	0.138594	0.854276
-0.882186	-0.0770166	-2.22437	-0.387619	0.711639	-0.380134	-1.85338	-0.115253	0.199884	0.826035
-0.861835	-0.0159166	-2.14285	-0.336703	0.263577	-0.339372	-1.39074	-0.0397418	0.19057	0.82673
-0.85166	0.0248164	-2.09189	-0.311245	0.207569	-0.288419	-1.17504	-0.0354576	0.127983	0.846868
-0.856747	0.116465	-2.03075	-0.301061	0.197386	-0.227275	-0.810526	-0.0175946	0.0605859	0.928727
-0.846572	0.13174	-2.04094	-0.270512	-0.0113698	-0.237466	-0.594978	-0.0239219	0.144555	1.12922
-0.887274	0.152106	-2.03075	-0.285787	-0.403424	-0.31899	-0.680663	-0.116119	0.229792	1.13547
-0.877098	0.147014	-2.00018	-0.280695	-0.103019	-0.359753	-0.871537	-0.111987	0.226016	1.14624
-0.877098	0.0706404	-1.91865	-0.285787	-0.143752	-0.420897	-1.2713	-0.0322728	0.250601	1.18909
-0.922889	0.0349994	-1.85751	-0.255237	-0.113202	-0.441278	-2.19097	-0.0457604	0.279409	1.0833
-0.927976	0.0044494	-1.77598	-0.26542	-0.0164618	-0.451468	-2.68429	-0.11435	0.208783	1.11092
-0.912713	-0.0311916	-1.7556	-0.336703	0.314493	-0.48204	-2.77549	0.0248762	0.200185	1.00746
-0.846572	-0.0719246	-1.82694	-0.341794	0.263577	-0.431087	-2.93928	-0.0169365	0.147998	0.929899
-0.816045	-0.102475	-1.83713	-0.32652	0.11592	-0.420897	-2.5867	0.0423709	0.056063	0.848213
-0.821133	-0.0719246	-1.83713	-0.357069	0.0191802	-0.349562	-1.81815	-0.0643134	0.222903	0.86601
-0.816045	-0.0311916	-1.79637	-0.362161	-0.128477	-0.31899	-0.943475	-0.0331024	0.172971	0.781877
-0.795694	0.0095414	-1.70465	-0.397802	-0.13866	-0.31899	0.0618532	0.13617	0.13744	0.758046
-0.790606	0.0859154	-1.62313	-0.377436	0.0904622	-0.369943	1.29624	0.172084	-0.0547881	0.63192
-0.749904	0.0960984	-1.59255	-0.387619	0.156653	-0.431087	2.27457	0.0993196	-0.102628	0.658569
-0.739728	0.121556	-1.53141	-0.351978	-0.0419198	-0.522803	2.75671	0.248052	0.0332458	0.691694
-0.719377	0.126648	-1.47027	-0.362161	0.17702	-0.563565	3.0007	0.093451	0.0722525	0.734401
-0.765167	0.13174	-1.33779	-0.306153	0.0599122	-0.624709	2.85543	0.10289	0.102725	0.790052
-0.805869	0.167381	-1.30722	-0.306153	-0.469615	-0.634899	2.73794	0.268143	-0.0747832	0.946539
-0.846572	0.197931	-1.40912	-0.280695	-0.189577	-0.573756	2.60248	0.149343	-0.0626487	1.03544
-0.810957	0.208114	-1.49065	-0.285787	-0.255768	-0.522803	2.41632	0.0888825	-0.163719	1.25221
-0.816045	0.162289	-1.50084	-0.285787	-0.311775	-0.47185	1.88677	0.0605299	-0.191797	1.51563
-0.795694	0.213205	-1.41931	-0.285787	-0.637639	-0.420897	1.32414	0.129868	-0.170575	1.51882
-0.785518	0.208114	-1.22569	-0.321428	-0.566356	-0.47185	0.695007	0.193355	-0.0864249	1.38487
-0.739728	0.197931	-0.940356	-0.377436	-0.556173	-0.461659	0.20378	0.0110139	0.0212444	1.3966
-0.729553	0.167381	-0.685591	-0.346886	-0.3576	-0.512612	-0.703198	-0.160378	-0.0985598	1.41076
-0.673587	0.203022	-0.604066	-0.331611	-0.337233	-0.614518	-1.23812	-0.0631063	-0.119015	1.06067
-0.632885	0.187747	-0.644828	-0.331611	-0.260859	-0.604327	-1.78953	-0.142688	0.0210756	1.01645
-0.658324	0.172473	-0.807878	-0.321428	-0.220126	-0.634899	-2.04337	-0.21221	-0.0747689	0.967855
-0.668499	0.147014	-0.970928	-0.290878	-0.352508	-0.64509	-1.91128	-0.254945	-0.10599	0.699234
-0.673587	0.162289	-1.15436	-0.26542	-0.2965	-0.64509	-1.49592	-0.188052	-0.0629086	0.604045
-0.648148	0.177564	-1.23588	-0.239962	-0.209943	-0.64509	-1.18074	-0.255845	-0.290415	0.529519
-0.68885	0.192839	-1.28684	-0.194138	-0.0979278	-0.604327	-0.833979	-0.111715	-0.161711	0.55747
-0.678675	0.192839	-1.26645	-0.219596	-0.0571948	-0.553374	-0.698662	-0.122701	-0.183692	0.611407
-0.693938	0.218297	-1.2155	-0.239962	-0.367783	-0.543184	-0.810468	-0.222925	-0.175357	0.607314
-0.73464	0.253938	-1.15436	-0.234871	-0.444157	-0.522803	-0.933834	-0.253493	-0.158211	0.658487
-0.729553	0.279396	-1.07283	-0.229779	-0.362691	-0.604327	-1.33794	-0.0618006	-0.0209272	0.636043
-0.749904	0.294671	-1.03207	-0.219596	-0.174302	-0.634899	-1.67235	-0.00412531	-0.111738	0.696015
-0.724465	0.279396	-1.04226	-0.199229	-0.153935	-0.675662	-1.85304	-0.0554394	-0.0912234	0.864391
-0.678675	0.233572	-1.15436	-0.219596	-0.276134	-0.746996	-1.9794	0.0809808	-0.0389914	0.903224
-0.699026	0.152106	-1.29703	-0.224687	-0.276134	-0.767377	-2.08026	0.121887	0.00883643	0.951888
-0.714289	0.13174	-1.50084	-0.229779	-0.632547	-0.808139	-2.26805	-0.0115118	0.14828	0.991706
-0.714289	0.116465	-1.68427	-0.214504	-0.38815	-0.81833	-2.19397	0.022863	0.0775473	1.13141
-0.709202	0.0604574	-1.82694	-0.219596	-0.362691	-0.767377	-2.14647	0.0754591	0.0984443	1.33559
-0.714289	0.0604574	-1.87789	-0.178863	-0.714013	-0.726615	-2.12828	0.087068	0.140495	1.44339
-0.719377	0.0960984	-1.84732	-0.173771	-0.658005	-0.716424	-1.92424	0.0774716	0.173381	1.372
-0.68885	0.157198	-1.82694	-0.13813	-0.739471	-0.706233	-1.79629	0.122728	0.211817	1.2858
-0.683763	0.167381	-1.7556	-0.143221	-0.647822	-0.716424	-1.50788	0.102527	0.171928	1.23515
-0.693938	0.167381	-1.62313	-0.133038	-0.820937	-0.706233	-1.4309	-0.0280718	0.215434	1.11507
-0.678675	0.152106	-1.53141	-0.092305	-0.678371	-0.716424	-1.32095	-0.0706898	0.152947	1.10489
-0.658324	0.182656	-1.4295	-0.056664	-0.693646	-0.696043	-1.14594	-0.129913	0.181055	1.14508
-0.612534	0.22848	-1.38874	-0.061756	-0.851486	-0.696043	-1.33383	-0.139801	0.0592923	1.17354
-0.566744	0.269213	-1.35817	-0.015931	-0.724196	-0.726615	-1.55822	-0.000976806	0.138673	1.37783
-0.566744	0.365954	-1.3276	-0.000656045	-0.83112	-0.767377	-1.9042	0.029988	0.202112	1.39272
-0.576919	0.41687	-1.31741	0.045168	-0.963502	-0.746996	-2.31006	-0.00960859	0.227241	1.53367
-0.592182	0.406687	-1.34798	0.045168	-1.07552	-0.726615	-2.48023	0.0326424	0.244629	1.58782
-0.602358	0.304854	-1.35817	-0.021023	-0.907494	-0.706233	-2.69022	0.0613797	0.273157	1.64408
-0.582007	0.208114	-1.33779	-0.051572	-0.866761	-0.716424	-2.86393	0.0519153	0.248451	1.61337
-0.592182	0.0553654	-1.30722	-0.056664	-0.871853	-0.696043	-2.6372	-0.0486515	0.240401	1.53955
-0.59727	-0.0719246	-1.24607	-0.10758	-1.14171	-0.696043	-2.29034	0.0832097	0.155594	1.53129
-0.541305	-0.178849	-1.23588	-0.117763	-1.24863	-0.696043	-1.80215	-0.0683651	0.041614	1.34657
-0.449724	-0.153391	-1.22569	-0.056664	-1.01442	-0.706233	-1.42651	0.0871761	0.00623289	1.2484
-0.373408	-0.122841	-1.22569	-0.056664	-1.05515	-0.665471	-1.00919	0.0529614	0.0856544	1.2358
-0.297091	-0.0719246	-1.22569	-0.026114	-0.739471	-0.65528	-0.647055	-0.0495219	0.0747843	1.04539
-0.220774	-0.0108256	-1.2155	0.029893	-0.922769	-0.65528	-0.18048	0.0355907	0.0977226	1.04114
-0.195335	0.0451824	-1.20531	0.116451	-0.902402	-0.685852	-0.0565973	-0.0625071	0.176829	1.02491
-0.190247	0.0706404	-1.1034	0.157184	-0.683463	-0.767377	0.243679	0.0343099	0.150161	1.00267
-0.124106	0.0604574	-0.960737	0.172459	-1.18753	-0.767377	0.219398	-0.093629	0.20507	1.05467
-0.124106	-0.0108256	-0.797687	0.17755	-0.999143	-0.81833	0.303858	-0.102575	0.159412	1.04564
-0.134282	-0.0871996	-0.644828	0.136817	-0.805662	-0.828521	0.296368	0.0446686	0.0719463	1.15661
-0.164808	-0.189032	-0.522541	0.121542	-0.978777	-0.808139	0.246353	0.0405978	0.0415217	1.28364
-0.200423	-0.290864	-0.542922	0.131726	-0.601997	-0.767377	0.0743552	0.0636509	-0.0181659	1.0883
-0.225862	-0.357055	-0.583685	0.172459	-0.622364	-0.746996	-0.0765714	0.0622317	0.0374845	0.984684
-0.23095	-0.336689	-0.624447	0.284474	-0.647822	-0.685852	-0.191171	0.0508918	0.016549	0.892044
-0.241125	-0.285773	-0.66521	0.381215	-0.413608	-0.675662	-0.141267	-0.0315434	0.0823654	0.867225
-0.241125	-0.234857	-0.726353	0.452497	-0.189577	-0.634899	-0.184919	-0.0120451	0.00569355	0.847669
-0.251301	-0.204307	-0.736544	0.549238	-0.663097	-0.675662	-0.19927	-0.0734534	0.102665	0.763773
-0.195335	-0.168666	-0.746734	0.584879	-0.433974	-0.736805	-0.149629	-0.264226	0.176303	0.719389
-0.103755	-0.143207	-0.695781	0.656162	-0.759837	-0.797949	-0.152487	-0.0248881	0.163158	0.755612
-0.0477888	-0.0719246	-0.644828	0.727444	-0.841303	-0.848902	-0.0849111	-0.0971673	0.121546	0.786345
0.0539662	0.0400914	-0.614257	0.803819	-1.09588	-0.828521	0.0573105	-0.0452055	0.158758	0.639389
0.120108	0.10119	-0.542922	0.87001	-1.28936	-0.940617	0.291544	0.0280967	0.244214	0.670404
0.2066	0.157198	-0.512351	0.900559	-1.1468	-1.02214	0.71689	-0.0199536	0.33175	0.65964
0.226951	0.172473	-0.461398	0.9362	-0.464524	-1.07309	0.757348	0.036373	0.238844	0.810285
0.29818	0.192839	-0.390063	0.941292	-0.418699	-1.15462	0.718971	0.0645677	0.20195	0.928959
0.318531	0.22848	-0.349301	0.951475	-0.19976	-1.175	0.848614	0.196361	0.136075	0.9194
0.318531	0.233572	-0.308538	1.01767	-0.235401	-1.12405	0.741222	0.168934	0.171956	0.799074
0.313443	0.248847	-0.349301	1.02785	-0.133569	-1.03233	0.361867	0.0353474	0.113833	0.769697
0.277829	0.187747	-0.359491	1.06858	-0.0470108	-0.879474	-0.0196941	0.0992889	0.0605441	0.910226
0.308356	0.106282	-0.451207	1.1195	-0.19976	-0.777568	-0.727899	0.230413	0.0942355	0.903227
0.328707	0.0757324	-0.451207	1.12968	-0.474707	-0.696043	-1.14012	0.116021	0.192733	0.963571
0.349058	0.0808234	-0.420635	1.14496	-0.596906	-0.64509	-1.31001	0.0813616	0.170706	0.950274
0.379585	0.147014	-0.318729	1.20606	-0.785295	-0.685852	-1.20818	0.00880926	0.210053	0.996878
0.405024	0.22848	-0.237204	1.22133	-0.632547	-0.736805	-1.00019	0.0518348	0.0827864	1.05402
0.425375	0.279396	-0.16587	1.26206	-0.352508	-0.757186	-0.774487	0.0762381	0.00791605	0.955892
0.455901	0.371045	-0.0537727	1.31807	-0.189577	-0.828521	0.0607364	-0.00865227	-0.171985	0.822671
0.491516	0.345587	0.0277513	1.35371	-0.23031	-0.869283	1.13532	0.0818828	-0.134039	0.813923
0.516955	0.294671	0.139848	1.42499	-0.520531	-0.869283	2.46523	0.0743616	-0.0348167	0.839013
0.532218	0.269213	0.200992	1.37917	-0.383058	-0.848902	3.29157	0.181272	0.0886899	0.94497
0.537306	0.208114	0.221373	1.38426	-0.495073	-0.81833	3.28339	0.166817	0.297866	0.777368
0.562745	0.152106	0.211182	1.33844	-0.276134	-0.757186	3.12537	0.0996559	0.393116	0.742597
0.562745	0.111373	0.262135	1.32316	-0.393241	-0.716424	2.96528	0.226211	0.429183	0.861044
0.588184	0.0451824	0.414994	1.26206	-0.403424	-0.675662	2.78047	0.210719	0.524436	1.12712
0.57292	0.0604574	0.649378	1.25188	-0.428882	-0.696043	2.74548	0.277733	0.449104	1.31562
0.57292	0.0859154	1.00605	1.29261	-0.510348	-0.706233	2.27723	0.304992	0.418645	1.30158
0.562745	0.157198	1.32196	1.31298	-0.311775	-0.726615	2.06072	0.209936	0.234882	1.4671
0.557657	0.203022	1.55634	1.3639	-0.143752	-0.787758	1.6032	0.344019	0.0979393	1.44169
0.578008	0.203022	1.5971	1.37408	-0.423791	-0.777568	1.17505	0.20897	0.114484	1.28208
0.618711	0.187747	1.51558	1.39445	-0.678371	-0.808139	0.757476	0.118199	0.0678612	1.05959
0.669588	0.208114	1.37291	1.40463	-0.668188	-0.767377	0.303413	0.0834124	0.1622	0.787686
0.720466	0.213205	1.26081	1.41481	-0.95841	-0.726615	-0.185904	0.0770334	0.0916592	0.538333
0.740817	0.22848	1.23024	1.40972	-1.08061	-0.624709	-0.620389	0.0217839	0.219862	0.346376
0.801871	0.238663	1.23024	1.38935	-1.09079	-0.532993	-0.88274	0.134289	0.432207	0.200239
0.852749	0.243755	1.35253	1.40972	-1.10097	-0.502421	-1.10515	0.149472	0.242333	0.0214789
0.868012	0.233572	1.44425	1.38935	-1.27409	-0.420897	-0.931098	0.243346	0.253256	0.000805183
0.8731	0.233572	1.58691	1.3639	-1.09079	-0.400515	-0.644848	0.218351	0.222937	-0.0955327
0.857836	0.203022	1.79073	1.34353	-1.05515	-0.369943	-0.465091	0.119361	0.120832	-0.184222
0.862924	0.269213	1.95378	1.34353	-0.871853	-0.359753	-0.515852	0.144831	0.0751054	-0.227407
0.847661	0.279396	2.11683	1.33844	-0.652913	-0.329181	-0.60894	0.190082	0.147289	-0.284765
0.812046	0.253938	2.17797	1.31807	-0.520531	-0.288419	-0.67378	0.0912525	0.169278	-0.241282
0.832398	0.264122	2.18816	1.29261	-0.576539	-0.278228	-0.897544	0.135408	0.190048	-0.114661
0.832398	0.203022	2.08625	1.28243	-0.439066	-0.247656	-1.05027	0.132692	0.327531	-0.0293254
0.82731	0.197931	1.96397	1.3028	-0.566356	-0.217084	-1.24892	0.0534291	0.239148	0.205549
0.822222	0.187747	1.89263	1.35371	-0.627455	-0.125369	-1.06606	0.228334	0.316785	0.207887
0.812046	0.208114	1.85187	1.3639	-0.444157	-0.104988	-0.969236	0.127161	0.300565	0.342505
0.812046	0.197931	1.91301	1.35371	-0.174302	-0.115178	-0.824992	0.128662	0.227441	0.341374
0.82731	0.172473	2.0353	1.31807	-0.428882	-0.0438438	-0.700576	0.103659	0.215595	0.36202
0.847661	0.167381	2.2493	1.31807	-0.439066	-0.0438438	-0.645791	0.074804	0.158943	0.295498
0.878188	0.187747	2.46331	1.33335	-0.403424	-0.0540348	-0.519849	0.12003	0.110522	0.0940889
0.8731	0.157198	2.69769	1.34353	-0.265951	-0.0846068	-0.347937	0.27867	0.00151297	0.112249
0.878188	0.22848	2.91169	1.32316	-0.54599	-0.0947968	-0.235227	0.306022	0.0694081	0.0845018
0.8731	0.223389	3.03398	1.28243	-0.408516	-0.125369	-0.0833766	0.12515	0.0837847	0.185696
0.878188	0.177564	3.14608	1.24679	-0.495073	-0.125369	0.0865633	0.168196	0.0788816	0.235695
0.847661	0.233572	3.23779	1.26715	-0.887128	-0.0947968	0.373284	0.293221	0.00536873	0.362947
0.857836	0.248847	3.27855	1.22642	-1.02969	-0.0642248	0.472298	0.162182	0.106077	0.353579
0.842573	0.274305	3.2276	1.15005	-0.739471	-0.0846068	0.312566	0.159057	0.0725237	0.429615
0.862924	0.25903	3.15627	1.08386	-0.790387	-0.0336538	0.22087	0.380882	0.102999	0.293506
0.908714	0.213205	3.17665	1.0584	-0.70383	-0.0438438	0.166962	0.319794	0.243476	0.244539
0.929065	0.187747	3.24798	1.0584	-0.805662	-0.0336538	-0.202168	0.286491	0.0216181	0.221488
0.974856	0.106282	3.28874	1.02785	-0.637639	-0.00308177	-0.498767	0.297485	0.0467476	0.150567
1.00029	0.0757324	3.3397	1.00748	-1.03478	0.0274902	-0.727627	0.161881	0.170665	0.201649
1.01047	0.0706404	3.4416	1.01767	-1.00423	0.0376812	-0.808266	0.13131	0.25432	0.072819
0.969768	0.0451824	3.54351	1.06349	-0.652913	0.0886342	-0.739281	0.264174	0.241662	0.0129074
0.939241	0.106282	3.6658	1.06858	-0.64273	0.0988242	-0.475685	0.28548	0.259387	0.0307681
0.913802	0.121556	3.84923	1.02785	-0.535806	0.109015	-0.27444	0.187588	0.194076	-0.0109313
0.898539	0.187747	4.04285	0.987117	-0.724196	0.129396	-0.138544	0.207818	0.269981	0.033385
0.908714	0.203022	4.24666	0.941292	-0.632547	0.159968	0.0812347	0.248398	0.274516	-0.104379
0.903627	0.208114	4.51162	0.895468	-0.948227	0.180349	0.548937	0.409567	0.308883	-0.286467
0.929065	0.213205	4.76638	0.83946	-0.581631	0.180349	0.809666	0.246388	0.136082	-0.269295
1.00538	0.253938	4.96	0.77836	-0.54599	0.231302	1.0733	0.241037	0.178135	-0.292416
1.08679	0.325221	5.00077	0.788544	-0.32705	0.261874	1.32399	0.335994	0.156344	-0.374735
1.13258	0.350679	5.00077	0.788544	-0.362691	0.323017	1.31698	0.301043	0.0478975	-0.160572
1.1224	0.406687	4.98038	0.854735	-0.520531	0.384161	1.31968	0.260166	0.0825257	-0.0832374
1.08679	0.437236	4.99058	0.926017	-0.576539	0.394352	1.3062	0.188328	0.339769	-0.171206
1.05626	0.406687	4.98038	0.9362	-0.724196	0.414733	1.0954	0.0452856	0.277783	-0.284683
1.06135	0.340496	5.00077	0.910742	-0.652913	0.394352	0.79241	0.0648932	0.238799	-0.480648
1.07661	0.264122	5.00077	0.915834	-0.708921	0.445305	0.882684	0.202968	0.296962	-0.527716
1.05626	0.157198	5.00077	0.900559	-0.810753	0.455495	0.732169	0.13407	0.267015	-0.712127
0.96468	0.106282	5.00077	0.915834	-1.08061	0.496258	0.748149	0.151667	0.260161	-0.675756
0.893451	0.0299074	5.00077	0.905651	-1.16207	0.526829	0.598995	0.228123	0.110834	-0.684122
0.868012	0.0248164	5.00077	0.83946	-1.22317	0.567592	0.74025	0.157194	0.13932	-0.630275
0.822222	0.0299074	5.00077	0.83946	-1.10097	0.567592	0.652504	0.0877646	0.236724	-0.640072
0.806959	0.0553654	5.00077	0.819093	-0.86167	0.598164	0.581985	0.175162	0.160179	-0.632189
0.791695	0.0910074	5.00077	0.798727	-0.413608	0.618545	0.625628	0.210236	0.0286906	-0.613931
0.750993	0.0910074	5.00077	0.798727	-0.0113698	0.598164	0.455028	0.139787	0.181938	-0.527966
0.710291	0.136831	5.00077	0.763086	0.0497292	0.496258	0.565782	0.0623591	0.231262	-0.364442
0.771344	0.111373	5.00077	0.768177	-0.0215528	0.496258	0.667177	0.197461	0.237336	-0.338923
0.837485	0.0146334	5.00077	0.752902	-0.0113698	0.516639	0.787282	0.167238	0.223241	-0.417251
0.91889	-0.0821076	5.00077	0.757994	-0.0266448	0.486067	0.773045	0.230433	0.309952	-0.401221
1.01047	-0.163574	5.00077	0.763086	0.100645	0.404542	0.735409	0.377408	0.313993	-0.595212
1.04609	-0.255223	5.00077	0.773269	-0.540898	0.292446	0.97564	0.343626	0.165434	-0.633687
1.0817	-0.275589	5.00077	0.798727	-0.413608	0.231302	0.898641	0.204042	0.237936	-0.55241
1.09188	-0.255223	5.00077	0.814002	-0.749654	0.159968	0.381068	0.177414	0.185727	-0.730739
1.10714	-0.189032	5.00077	0.859826	-0.739471	0.170158	-0.0013616	0.0405392	0.248821	-0.740016
1.10714	-0.0922906	5.00077	0.854735	-0.423791	0.210921	-0.328334	0.0343407	0.155884	-0.802767
1.06135	-0.0515576	5.00077	0.819093	-0.220126	0.261874	-0.701366	0.0549563	0.256389	-0.821182
1.04609	-0.0362836	5.00077	0.768177	-0.103019	0.353589	-1.1308	0.126794	0.351791	-0.851628
1.00538	-0.0260996	5.00077	0.727444	0.182111	0.445305	-1.13481	0.036416	0.243771	-0.858199
0.974856	0.0248164	5.00077	0.707078	0.365409	0.526829	-0.923552	-0.0120618	0.202857	-0.834544
0.979943	0.106282	5.00077	0.691803	0.30431	0.598164	-0.477605	0.157318	0.157063	-0.727486
1.01556	0.187747	5.00077	0.65107	0.24321	0.618545	0.436328	0.260991	0.150409	-0.56917
0.990119	0.279396	5.00077	0.661253	0.217752	0.618545	1.37876	0.216924	0.142547	-0.521966
1.00029	0.28958	5.00077	0.625612	0.0751872	0.587973	2.63171	0.106692	0.164421	-0.375513
1.05117	0.284488	5.00077	0.610337	0.131195	0.547211	3.26402	0.167886	0.147342	-0.113443
1.08679	0.325221	5.00077	0.625612	0.105737	0.547211	2.99438	0.228895	0.120274	-0.0697851
1.10205	0.355771	4.73581	0.640887	0.00390515	0.547211	2.98298	0.134344	0.169583	0.071087
1.0817	0.365954	4.39952	0.65107	0.487608	0.53702	2.91503	0.125264	0.332943	-0.00499113
1.07152	0.330313	4.22628	0.671437	0.726914	0.587973	2.92748	0.204061	0.459154	-0.0223708
1.09188	0.269213	4.13456	0.610337	0.390867	0.628735	2.89188	0.203901	0.266706	0.0395224
1.07152	0.223389	4.11418	0.564513	0.701456	0.70007	2.78262	0.186452	0.324981	-0.131505
1.10205	0.25903	4.13456	0.549238	0.457058	0.751023	2.16718	0.166332	0.239887	-0.652733
1.041	0.248847	4.27723	0.544146	0.355226	0.761213	1.59465	0.0783518	0.0996838	-0.903759
1.05117	0.365954	4.34857	0.52378	0.283943	0.740832	0.978481	-0.025197	0.137434	-1.15418
1.00538	0.437236	4.35876	0.539055	0.46215	0.70007	0.338825	0.134613	0.0982656	-1.26909
0.979943	0.462694	4.318	0.508505	0.207569	0.618545	-0.510955	0.187834	0.262051	-1.46035
0.934153	0.483061	4.0938	0.518688	0.355226	0.587973	-1.38774	0.0606343	0.363393	-1.55597
0.91889	0.477969	3.7677	0.518688	0.187203	0.516639	-1.99791	0.125487	0.34431	-1.48891
0.903627	0.401595	3.43141	0.513597	0.4316	0.567592	-2.69995	0.130772	0.392996	-1.45032
0.939241	0.315038	3.03398	0.549238	0.390867	0.608354	-2.98802	0.145994	0.441025	-1.40043
0.995207	0.248847	2.73845	0.508505	0.426509	0.618545	-2.9169	0.320573	0.347773	-1.31585
1.06135	0.192839	2.51426	0.488139	0.355226	0.720451	-2.76484	0.35769	0.283031	-1.24727
1.11731	0.192839	2.37159	0.49323	0.0650042	0.751023	-2.72621	0.274552	0.178114	-1.0285
1.09188	0.197931	2.29007	0.46268	-0.194668	0.781595	-2.44038	0.297459	0.120883	-0.771032
1.0817	0.197931	2.21873	0.472864	0.0548212	0.751023	-2.34178	0.284203	0.255245	-0.490348
1.05117	0.279396	2.21873	0.477955	-0.0673778	0.70007	-2.58506	0.169368	0.287661	-0.397279
1.041	0.299763	2.26968	0.452497	-0.398333	0.669498	-2.81723	0.124064	0.566786	-0.171217
1.02065	0.350679	2.22892	0.477955	-0.372875	0.689879	-3.22776	0.164647	0.663726	-0.0970897
1.00029	0.350679	2.21873	0.421948	-0.0419198	0.649117	-3.73067	0.272061	0.643032	-0.130731
0.990119	0.38632	2.10663	0.391398	0.136287	0.618545	-3.97543	0.330778	0.646287	-0.284296
0.969768	0.371045	1.95378	0.391398	0.283943	0.598164	-4.29246	0.236967	0.579396	-0.300081
0.959592	0.376137	1.67863	0.406673	0.217752	0.628735	-4.32813	0.16987	0.487269	-0.449767
0.929065	0.335404	1.45444	0.411764	0.675998	0.679689	-4.34351	0.20565	0.405532	-0.319715
0.913802	0.320129	1.29139	0.457589	0.421417	0.720451	-4.3174	0.270543	0.304476	-0.170631
0.939241	0.330313	1.14872	0.477955	0.518158	0.781595	-4.33124	0.227279	0.267374	0.0299712
0.903627	0.320129	0.965287	0.477955	0.238119	0.801976	-4.47619	0.411048	0.37632	0.124281
0.91889	0.340496	0.822618	0.46268	0.141378	0.781595	-4.30041	0.348296	0.272689	0.331738
0.883275	0.355771	0.690141	0.477955	0.192294	0.740832	-4.14494	0.306715	0.371898	0.488437
0.8731	0.345587	0.639187	0.472864	0.513066	0.669498	-3.92721	0.377872	0.369185	0.38207
0.878188	0.355771	0.567853	0.467772	0.355226	0.598164	-3.9679	0.426383	0.295905	0.412617
0.857836	0.320129	0.547472	0.477955	0.339951	0.53702	-4.03649	0.380525	0.382179	0.296029
0.82731	0.294671	0.486328	0.472864	0.426509	0.486067	-4.15413	0.31038	0.47115	0.300008
0.82731	0.340496	0.465947	0.401581	0.477425	0.516639	-4.34747	0.279492	0.254267	0.306605
0.812046	0.309946	0.5169	0.406673	0.518158	0.557401	-4.98571	0.268537	0.107261	0.364801
0.822222	0.325221	0.557663	0.33539	0.289035	0.547211	-5.42007	0.355132	0.22854	0.520195
0.822222	0.315038	0.628997	0.30484	0.513066	0.557401	-5.6416	0.297977	0.252836	0.52257
0.796783	0.325221	0.578044	0.259016	-0.103019	0.567592	-5.71583	0.331319	0.200587	0.660785
0.812046	0.325221	0.425185	0.248833	0.126103	0.567592	-5.58143	0.291985	0.33765	0.759281
0.812046	0.315038	0.211182	0.233558	0.27376	0.567592	-5.39543	0.328116	0.338802	0.71254
0.812046	0.340496	-0.0435827	0.192825	0.161745	0.53702	-5.01527	0.316064	0.346821	0.610504
0.837485	0.350679	-0.206632	0.248833	0.283943	0.526829	-4.76973	0.334451	0.387352	0.554369
0.822222	0.335404	-0.349301	0.248833	0.640356	0.526829	-4.14215	0.450021	0.335418	0.514043
0.817134	0.345587	-0.461398	0.238649	0.599623	0.53702	-3.90091	0.40256	0.379686	0.541791
0.812046	0.427053	-0.491969	0.228466	0.436692	0.547211	-3.49055	0.182543	0.249362	0.450913
0.806959	0.391412	-0.522541	0.218283	0.197386	0.567592	-3.18184	0.349986	0.246742	0.524729
0.761169	0.371045	-0.563304	0.136817	0.278852	0.557401	-3.02535	0.311358	0.136054	0.441614
0.710291	0.355771	-0.655019	0.065535	0.248302	0.577782	-3.00118	0.404537	0.316702	0.200015
0.705203	0.320129	-0.644828	0.024802	0.227936	0.557401	-2.80015	0.388613	0.277912	0.135872
0.695027	0.284488	-0.614257	0.024802	0.33486	0.526829	-2.9352	0.34082	0.298194	0.0786408
0.644149	0.218297	-0.726353	0.070626	0.0650042	0.526829	-3.0124	0.315788	0.437157	0.0648394
0.644149	0.203022	-0.83845	0.085901	-0.194668	0.526829	-2.82473	0.2083	0.224599	-0.0889227
0.649237	0.218297	-0.950546	0.167367	0.0853702	0.516639	-2.79113	0.164186	0.26025	0.14538
0.684852	0.238663	-1.03207	0.197917	0.00899615	0.486067	-2.67471	0.121181	0.267225	0.0495782
0.700115	0.243755	-1.05245	0.218283	0.11592	0.496258	-2.62746	0.23037	0.255395	-0.0199137
0.776432	0.28958	-1.07283	0.228466	0.283943	0.506448	-2.46374	0.283407	0.23804	0.0828504
0.750993	0.350679	-1.1034	0.2081	0.395959	0.486067	-2.75427	0.289065	0.119638	0.0571523
0.720466	0.381229	-1.13398	0.223375	0.329768	0.486067	-3.31362	0.279042	0.259594	0.196355
0.684852	0.345587	-1.2155	0.2081	0.411234	0.486067	-3.45374	0.142477	0.218054	0.169528
0.649237	0.376137	-1.25626	0.17755	0.350134	0.475876	-3.33864	0.351221	0.163196	0.040259
0.633974	0.391412	-1.30722	0.126634	0.599623	0.404542	-3.36156	0.33503	0.20871	0.101561
0.603447	0.462694	-1.41931	0.136817	0.625081	0.36378	-3.06913	0.354862	0.265162	-0.0128925
0.562745	0.488153	-1.51103	0.131726	0.46215	0.292446	-2.81702	0.301187	0.208657	-0.159884
0.471165	0.554343	-1.61294	0.126634	0.263577	0.282255	-2.6178	0.294802	0.232413	-0.12621
0.384672	0.549252	-1.58236	0.101176	0.258485	0.272064	-2.04373	0.30517	0.225492	-0.225624
0.349058	0.523794	-1.46008	0.101176	0.222844	0.292446	-1.80158	0.283123	0.268408	-0.199623
0.338882	0.41687	-1.31741	0.167367	0.11592	0.302636	-1.69961	0.204907	0.109242	-0.145932
0.308356	0.345587	-1.08302	0.101176	0.375592	0.312827	-1.82659	0.232177	0.194123	-0.243063
0.318531	0.248847	-1.02188	0.141909	0.436692	0.312827	-2.33343	0.201013	0.16682	-0.263637
0.308356	0.182656	-1.12379	0.136817	0.385776	0.292446	-2.9558	0.173775	0.0572243	-0.235196
0.364321	0.126648	-1.41931	0.147	0.263577	0.272064	-3.20354	0.160029	0.161097	-0.286969
0.405024	0.0910074	-1.7556	0.203008	0.248302	0.231302	-3.14052	0.304143	0.300097	-0.320248
0.460989	0.141923	-2.06132	0.218283	0.370501	0.129396	-2.86001	0.328431	0.350326	-0.152891
0.52713	0.192839	-2.29571	0.213191	0.645448	0.0478712	-2.34794	0.284524	0.349694	-0.151165
0.552569	0.233572	-2.39761	0.253924	0.538524	0.0478712	-1.66204	0.175183	0.296978	-0.106155
0.603447	0.248847	-2.47914	0.187733	0.406142	-0.00308177	-0.784053	0.0581762	0.293158	-0.0714283
0.623798	0.279396	-2.50971	0.167367	0.380684	-0.0846068	0.224857	0.241366	0.240284	-0.114712
0.613623	0.218297	-2.49952	0.116451	0.14647	-0.196703	1.45566	0.129155	0.223097	-0.0516823
0.588184	0.157198	-2.4078	0.085901	0.14647	-0.268037	2.30719	0.209311	0.218107	0.0589429
0.57292	0.0502744	-2.34666	0.065535	0.0446382	-0.359753	2.5403	0.165074	0.049726	0.219395
0.547482	-0.0108256	-2.28551	0.116451	0.345043	-0.390325	2.82694	0.348846	0.0486276	0.28053
0.542394	-0.143207	-2.28551	0.147	0.390867	-0.420897	2.70879	0.310191	0.145461	0.321306
0.501691	-0.204307	-2.39761	0.147	0.788013	-0.400515	2.44965	0.201218	0.12832	0.303318
0.486428	-0.153391	-2.58104	0.141909	0.859296	-0.349562	2.1768	0.188951	0.13732	0.215377
0.511867	-0.0922906	-2.79504	0.121542	0.93567	-0.268037	1.76097	0.0508482	0.280946	-0.0876305
0.522043	-0.0515576	-3.00905	0.136817	0.996769	-0.217084	1.29022	0.101399	0.0582036	-0.374463
0.57292	-0.0413746	-3.14153	0.106268	0.925487	-0.14575	0.65899	0.137197	0.0455494	-0.821027
0.57292	-0.0464666	-3.21286	0.101176	0.838929	-0.125369	-0.0310499	0.121846	0.102373	-0.924367
0.633974	-0.0311916	-3.16191	0.085901	0.823654	-0.0846068	-0.772491	0.107919	0.157441	-0.976016
0.644149	-0.0260996	-3.12114	0.060443	0.319585	-0.0132718	-1.47448	0.247001	0.16602	-1.04983
0.639062	0.0400914	-3.00905	0.034985	0.24321	-0.0438438	-2.10075	0.115598	0.303773	-1.01759
0.628886	0.121556	-2.86638	-0.000656045	0.0293632	-0.0642248	-2.68158	0.0753181	0.268056	-1.06227
0.654325	0.0960984	-2.68295	-0.01084	0.151561	-0.0642248	-2.87071	0.0309497	0.193788	-0.880763
0.618711	0.0655494	-2.60142	0.00952696	0.0548212	-0.0540348	-2.73884	0.181924	0.37689	-0.888591
0.598359	0.0044494	-2.46895	0.024802	0.360318	-0.0132718	-2.39213	0.0847925	0.287068	-0.783918
0.598359	-0.0057336	-2.39761	0.040077	0.314493	0.0580622	-1.96851	0.144695	0.306144	-0.581967
0.583096	-0.0108256	-2.38742	-0.000656045	0.406142	0.0988242	-1.73521	0.0485563	0.365635	-0.35329
0.547482	-0.0515576	-2.39761	0.029893	0.574165	0.159968	-1.68577	0.0227568	0.231292	-0.208446
0.511867	-0.0922906	-2.45875	0.00952696	0.93567	0.159968	-1.61032	0.216172	0.228228	-0.0453026
0.52713	-0.133024	-2.46895	-0.015931	0.864387	0.119205	-1.89794	0.329174	0.307527	0.136032
0.460989	-0.153391	-2.45875	-0.000656045	0.681089	0.0682522	-2.24443	0.364856	0.347048	0.190356
0.445726	-0.173757	-2.43837	0.024802	0.258485	0.0172992	-2.4865	0.328486	0.289111	0.189206
0.486428	-0.163574	-2.46895	-0.021023	0.278852	-0.0234628	-2.72024	0.239253	0.259493	0.119095
0.511867	-0.0871996	-2.44856	-0.026114	0.0191802	-0.0540348	-3.08587	0.437821	0.339901	0.00790883
0.557657	-0.102475	-2.42818	0.01971	0.467241	-0.0438438	-3.29905	0.157666	0.418296	0.0637335
0.552569	-0.0973826	-2.37723	-0.00574804	0.446875	-0.0336538	-3.41546	0.32565	0.393611	0.183049
0.588184	-0.117749	-2.34666	0.00443496	0.421417	0.0784432	-3.39546	0.484412	0.23826	0.129686
0.593272	-0.158482	-2.3059	-0.01084	0.528341	0.129396	-3.22077	0.266088	0.321776	0.444122
0.583096	-0.285773	-2.22437	-0.015931	0.859296	0.221111	-3.12288	0.153006	0.246686	0.559757
0.603447	-0.357055	-2.04094	-0.01084	0.940761	0.20073	-2.85665	0.282406	0.124339	0.601202
0.567833	-0.423246	-1.85751	0.014619	0.732005	0.180349	-2.62207	0.350887	0.103544	0.767016
0.552569	-0.453796	-1.66389	-0.00574804	0.80838	0.139587	-2.48578	0.266485	0.23301	0.911955
0.583096	-0.489437	-1.57217	-0.051572	0.793105	0.0886342	-2.3511	0.382219	0.317839	0.636908
0.57292	-0.535262	-1.61294	-0.077031	0.548707	0.0172992	-2.52715	0.235091	0.39061	0.700679
0.547482	-0.540353	-1.66389	-0.071939	0.675998	0.00710923	-2.81829	0.0775143	0.214305	0.786796
0.506779	-0.504712	-1.74541	-0.066847	0.635265	-0.0336538	-2.97489	0.123573	0.0516458	0.68012
0.516955	-0.474162	-1.74541	-0.071939	0.655631	-0.0234628	-3.30869	0.276798	-0.033266	0.638387
0.48134	-0.489437	-1.74541	-0.056664	0.584349	-0.0336538	-3.67946	0.233375	-0.0540048	0.712061
0.455901	-0.494529	-1.73522	-0.066847	0.467241	0.0274902	-3.88119	0.163624	-0.033252	0.671851
0.471165	-0.489437	-1.74541	-0.082122	0.17702	0.0784432	-4.05292	0.215481	0.0854416	0.681142
0.440638	-0.519987	-1.72503	-0.092305	0.151561	0.119205	-4.04046	0.339318	0.233465	0.723852
0.43555	-0.565811	-1.76579	-0.077031	0.161745	0.129396	-3.97452	0.403752	0.38253	0.587039
0.415199	-0.570903	-1.70465	-0.071939	0.0395462	0.159968	-3.76126	0.303642	0.525024	0.715515
0.394848	-0.586178	-1.6537	-0.061756	-0.164119	0.159968	-3.3808	0.360702	0.531243	0.645423
0.410111	-0.616728	-1.5416	-0.082122	-0.245584	0.109015	-3.03342	0.277308	0.567667	0.591537
0.425375	-0.68801	-1.43969	-0.066847	-0.372875	0.0784432	-2.60479	0.23524	0.471276	0.520767
0.38976	-0.693102	-1.37855	-0.087214	-0.235401	-0.0132718	-2.34267	0.151809	0.427804	0.50284
0.384672	-0.677827	-1.37855	-0.087214	-0.179393	0.0376812	-1.90004	-0.0977893	0.458814	0.573051
0.384672	-0.677827	-1.40912	-0.051572	0.0497292	0.0274902	-1.62404	0.0326036	0.356415	0.564579
0.38976	-0.682918	-1.51103	-0.097397	0.0904622	0.0274902	-1.48277	0.0427164	0.354118	0.487495
0.38976	-0.723651	-1.53141	-0.112672	0.126103	0.0886342	-1.42089	0.116649	0.304333	0.362402
0.384672	-0.713468	-1.55179	-0.148313	0.0904622	0.109015	-1.36615	0.151631	0.396395	0.240082
0.440638	-0.71856	-1.51103	-0.224687	-0.184485	0.0988242	-1.15314	0.0934838	0.287483	0.130209
0.405024	-0.784751	-1.43969	-0.255237	-0.0113698	0.119205	-1.22143	0.0929133	0.278594	0.213418
0.374497	-0.769476	-1.36836	-0.32652	-0.0113698	0.109015	-1.25245	0.0496407	0.382855	0.156568
0.359233	-0.759293	-1.27665	-0.321428	0.0497292	0.119205	-1.42852	-0.0450273	0.362877	0.0990892
0.34397	-0.779659	-1.20531	-0.285787	0.563982	0.0784432	-1.49485	0.0216844	0.371963	0.168292
0.333795	-0.810209	-1.14417	-0.280695	0.502883	0.0886342	-1.34609	-0.0108783	0.277417	0.171806
0.277829	-0.850942	-1.08302	-0.234871	0.187203	0.0988242	-1.33806	0.0704649	0.25834	0.268461
0.272741	-0.805117	-1.16455	-0.255237	-0.189577	0.0988242	-1.30773	0.0162523	0.280583	0.212965
0.25239	-0.774568	-1.22569	-0.260329	0.0497292	0.119205	-1.28839	0.0704276	0.31268	0.102651
0.247302	-0.749109	-1.25626	-0.280695	-0.0266448	0.129396	-1.35533	0.123892	0.264144	0.283067
0.2066	-0.733835	-1.20531	-0.321428	0.100645	0.139587	-1.3177	-0.0221286	0.198988	0.131454
0.2066	-0.733835	-1.07283	-0.377436	0.0548212	0.129396	-0.964576	-0.0659725	0.10242	0.00423433
0.242214	-0.759293	-0.858831	-0.433443	-0.0826528	0.119205	-0.687478	-0.0308943	0.14147	-0.169042
0.313443	-0.784751	-0.655019	-0.469085	-0.189577	0.109015	-0.669944	0.0220654	0.308419	-0.0613379
0.379585	-0.810209	-0.491969	-0.45381	0.126103	0.129396	-0.387837	-0.0615976	0.245042	-0.12595
0.394848	-0.794934	-0.50216	-0.407985	-0.0266448	0.129396	-0.0446904	0.05225	0.230874	-0.104432
0.369409	-0.805117	-0.583685	-0.367252	0.187203	0.119205	-0.308509	0.098427	0.0315425	-0.260903
0.364321	-0.789842	-0.777306	-0.316336	0.227936	0.129396	-0.472526	0.0155109	-0.00993339	-0.197945
0.29818	-0.774568	-0.950546	-0.229779	0.00390515	0.109015	-0.994935	-0.0379193	0.0687184	-0.166697
0.257478	-0.703285	-1.16455	-0.219596	-0.271042	0.119205	-1.49918	0.0649103	0.0402367	-0.0993731
0.242214	-0.65746	-1.26645	-0.234871	-0.54599	0.0988242	-1.80334	0.0290818	-0.0311645	-0.189733
0.211688	-0.550537	-1.3276	-0.245054	-0.19976	0.0988242	-1.92305	0.073997	0.0585289	-0.308664
0.0997562	-0.565811	-1.30722	-0.255237	-0.423791	0.0886342	-1.88805	0.147389	0.0326256	-0.278267
-0.0223498	-0.509804	-1.25626	-0.280695	-0.255768	0.0580622	-1.56078	0.196478	0.018296	-0.433623
-0.0579648	-0.53017	-1.20531	-0.306153	-0.316867	0.0376812	-0.876522	0.0754564	-0.0562296	-0.338497
-0.0630528	-0.509804	-1.14417	-0.351978	-0.535806	0.0580622	-0.0372877	0.127977	-0.102875	-0.302141
-0.0884918	-0.448704	-1.1034	-0.367252	-0.444157	0.0478712	0.982198	0.00505717	-0.104033	-0.317184
-0.0783158	-0.346872	-1.12379	-0.367252	-0.179393	0.0376812	2.1467	0.123765	-0.141259	-0.216793
-0.0986668	-0.260315	-1.20531	-0.357069	-0.321959	0.0376812	2.9476	0.270715	-0.180924	-0.0582501
-0.0732278	-0.219582	-1.31741	-0.372344	0.0191802	0.0376812	3.13528	0.168473	-0.110445	0.105748
-0.0325258	-0.234857	-1.48046	-0.377436	-0.0724698	0.0274902	3.05469	0.253059	-0.0337837	0.141189
0.0336152	-0.295956	-1.63332	-0.392711	-0.0775608	0.0274902	3.07062	0.223391	-0.0845381	0.254017
0.0895812	-0.367238	-1.79637	-0.362161	-0.0164618	0.00710923	2.96699	0.145838	-0.0607349	0.305722
0.130283	-0.362147	-1.84732	-0.367252	-0.194668	0.0172992	2.94647	0.221238	0.0158014	0.206944
0.140459	-0.311231	-1.80656	-0.362161	-0.0571948	-0.00308177	2.58492	0.220569	0.0585024	-0.137123
0.170985	-0.326506	-1.68427	-0.316336	-0.245584	-0.0132718	2.17753	0.11858	-0.0143411	-0.608102
0.176073	-0.239948	-1.51103	-0.285787	-0.51544	0.0172992	1.86889	-0.00285477	-0.0845548	-0.963679
0.181161	-0.102475	-1.36836	-0.306153	-0.520531	-0.00308177	1.48814	-0.0454568	0.0491034	-1.24999
0.201512	0.0400914	-1.27665	-0.301061	-0.209943	0.0478712	0.859397	0.101971	-0.0562475	-1.42891
0.176073	0.172473	-1.2155	-0.316336	-0.520531	0.0580622	0.224916	0.0377108	-0.127085	-1.61406
0.140459	0.243755	-1.14417	-0.362161	-0.245584	0.0274902	-0.469387	-0.0673763	-0.0875972	-1.71517
0.125195	0.294671	-1.07283	-0.387619	-0.38815	0.0376812	-0.804326	-0.135071	-0.0545136	-1.74487
0.11502	0.264122	-0.981118	-0.407985	-0.459432	0.0376812	-1.03712	-0.111349	0.0275548	-1.89701
0.11502	0.208114	-1.02188	-0.418169	-0.627455	0.00710923	-0.970088	-0.0733856	-0.0483322	-1.9605
0.140459	0.152106	-1.06264	-0.469085	-0.887128	-0.0234628	-0.540032	-0.0469042	-0.0953316	-1.84032
0.170985	0.0502744	-1.1136	-0.458902	-0.851486	0.0172992	-0.343587	-0.139196	-0.128571	-1.70647
0.216775	-0.000641599	-1.1136	-0.397802	-0.932952	0.0784432	-0.248344	-0.0328982	-0.0217006	-1.64867
0.237127	0.0197244	-1.09321	-0.397802	-0.759837	0.0988242	-0.2229	0.0757145	-0.049196	-1.4518
0.282917	0.0757324	-1.02188	-0.402894	-0.698738	0.149777	-0.304101	0.0236843	-0.0572522	-1.19524
0.293092	0.126648	-1.02188	-0.397802	-0.780204	0.159968	-0.616022	-0.0420891	0.0293635	-1.0233
0.272741	0.197931	-1.05245	-0.413077	-0.764929	0.20073	-0.87907	0.0853565	0.00352282	-0.730907
0.262566	0.269213	-1.07283	-0.402894	-0.780204	0.170158	-0.959543	0.0263189	-0.0399928	-0.707171
0.226951	0.325221	-1.08302	-0.42326	-0.255768	0.170158	-1.34937	-0.106442	0.0809839	-0.600631
0.247302	0.396503	-1.04226	-0.433443	-0.220126	0.0784432	-1.51821	-0.0439172	-0.0776471	-0.654552
0.242214	0.477969	-0.930165	-0.458902	-0.0113698	0.0478712	-1.45326	-0.141879	-0.0395364	-0.603325
0.216775	0.569618	-0.777306	-0.489451	0.110829	0.0274902	-1.50693	-0.11341	0.0511069	-0.826744
0.170985	0.584893	-0.573494	-0.540367	0.17702	-0.00308177	-1.53387	0.028877	0.0196804	-0.869133
0.196424	0.620534	-0.349301	-0.540367	0.121012	-0.0947968	-1.49372	0.0545604	0.0355794	-0.656968
0.145546	0.625626	-0.145489	-0.535276	0.0497292	-0.166131	-1.54588	-0.0321863	0.114138	-0.410949
0.0844932	0.671451	-0.0333917	-0.540367	-0.128477	-0.217084	-1.55232	-0.0202424	0.106355	-0.27182
0.109932	0.691817	0.0481333	-0.576009	-0.48489	-0.217084	-1.28578	0.0812378	0.120277	-0.0994749
0.11502	0.676542	0.0888953	-0.560734	-0.240493	-0.247656	-0.986129	0.0875866	0.0694182	0.125989
0.145546	0.656176	0.0685143	-0.560734	-0.556173	-0.247656	-0.998052	-0.0937883	0.0533672	0.250976
0.165898	0.640901	0.0888953	-0.601467	-0.576539	-0.257847	-0.937496	-0.0716808	0.105561	0.3075
0.165898	0.661267	0.0888953	-0.61165	-0.556173	-0.166131	-1.01534	0.0441157	0.0555983	0.242086
0.201512	0.691817	0.18061	-0.586192	-0.0470108	-0.0744158	-1.01269	-0.0233408	0.0434408	0.411801
0.201512	0.73255	0.302898	-0.596375	0.360318	-0.0540348	-1.27105	-0.183131	0.101825	0.388478
0.186249	0.773283	0.425185	-0.596375	0.370501	0.00710923	-1.47285	-0.0627375	0.159313	0.33635
0.191337	0.798741	0.578044	-0.626925	0.416325	0.0580622	-1.84854	0.0913861	0.195088	0.506908
0.186249	0.814016	0.659569	-0.667658	0.528341	0.0580622	-2.03563	-0.0994976	0.191825	0.481056
0.186249	0.870024	0.771665	-0.667658	0.365409	0.0682522	-2.18026	0.0191192	0.0684809	0.358718
0.186249	0.880207	0.843	-0.682932	0.0650042	0.0478712	-2.34598	0.110961	0.0033404	0.261296
0.176073	0.834382	0.985668	-0.698207	0.0650042	0.0274902	-2.28667	0.0411989	0.122625	0.117147
0.170985	0.7631	1.15891	-0.723665	-0.128477	0.00710923	-1.97964	-0.0406377	0.31735	0.0659073
0.155722	0.691817	1.27101	-0.754215	-0.0266448	-0.0336538	-1.72387	-0.033	0.564131	-0.0395013
0.135371	0.681634	1.3831	-0.794948	-0.0622858	0.0172992	-1.3725	-0.0652502	0.400594	0.00739936
0.120108	0.625626	1.48501	-0.810223	0.238119	0.0580622	-1.11317	-0.0448951	0.349605	0.252129
0.0895812	0.656176	1.56653	-0.835681	0.350134	0.0988242	-0.816389	-0.0622439	0.258094	0.334348
0.0946692	0.691817	1.65825	-0.876414	0.299218	0.119205	-0.590776	0.0274678	0.173148	0.21469
0.0488792	0.712184	1.77034	-0.891689	0.110829	0.0988242	-0.26765	0.0171156	0.156285	0.22062
0.0641422	0.73255	1.85187	-0.917147	-0.153935	0.0274902	-0.191804	0.0862805	0.225036	0.153569
0.0285272	0.783466	1.94359	-0.891689	0.00390515	-0.0540348	-0.178805	0.0137258	0.402891	0.0312623
0.00817621	0.814016	2.06587	-0.922238	0.0650042	-0.125369	-0.108826	-0.0678975	0.282325	-0.0222044
-0.0172628	0.834382	2.19835	-0.92733	0.258485	-0.196703	-0.281768	0.0242582	0.290586	-0.187815
-0.0223498	0.839474	2.31045	-0.917147	0.141378	-0.278228	-0.329403	0.0563855	0.265279	-0.163456
-0.0274378	0.844565	2.44292	-0.886597	0.00390515	-0.278228	-0.494132	0.11271	0.129126	-0.0893033
-0.0579648	0.829291	2.58559	-0.876414	0.0191802	-0.257847	-0.661757	0.122877	0.132831	0.00382402
-0.0223498	0.793649	2.72826	-0.876414	-0.0724698	-0.196703	-0.567212	0.0471331	0.0787684	0.12691
-0.0427018	0.808924	2.7996	-0.871322	-0.0928358	-0.13556	-0.757052	0.0464405	0.140523	-0.0399963
-0.0427018	0.819107	2.77921	-0.840772	-0.0673778	-0.0744158	-0.655504	0.150057	0.184945	-0.00851337
-0.0579648	0.814016	2.75883	-0.810223	-0.0266448	-0.0540348	-0.640022	0.129338	0.222797	0.110436
-0.0935788	0.808924	2.85055	-0.815314	-0.13866	-0.115178	-0.736682	0.142642	0.204363	0.16964
-0.0884918	0.793649	3.04417	-0.825498	-0.413608	-0.155941	-0.548292	0.0971765	0.243315	0.222711
-0.103755	0.808924	3.28874	-0.881505	-0.652913	-0.196703	-0.498372	0.020174	0.0881818	0.171538
-0.113931	0.783466	3.56389	-0.92733	-0.3576	-0.288419	-0.265894	0.0418659	0.0736551	0.0763818
-0.149545	0.783466	3.81866	-1.01898	-0.174302	-0.349562	0.143754	0.0194951	0.106833	0.151903
-0.164808	0.7631	3.90018	-1.0699	-0.174302	-0.359753	0.135998	-0.0526281	0.25199	-0.00834973
-0.220774	0.696909	3.77789	-1.07499	0.121012	-0.369943	0.182611	-0.0146247	0.160648	0.0611158
-0.256389	0.722367	3.59446	-1.0699	-0.0673778	-0.390325	0.428581	-0.0666545	0.192226	0.0225879
-0.32253	0.681634	3.32951	-1.04444	-0.240493	-0.3088	0.209157	-0.0552953	0.149136	-0.0458699
-0.434461	0.671451	3.12569	-1.03425	-0.215035	-0.298609	-0.075303	-0.0892512	0.0218322	0.0612636
-0.464988	0.656176	3.0136	-0.988429	-0.0775608	-0.288419	-0.438762	0.0108499	-0.101606	0.014467
-0.500602	0.676542	2.93207	-0.937513	0.182111	-0.278228	-1.05184	-0.0567601	-0.0410715	0.078379
-0.546392	0.686725	2.99322	-0.95788	-0.0775608	-0.329181	-1.48821	0.037769	0.126859	0.0039013
-0.622709	0.686725	3.1155	-0.917147	-0.383058	-0.380134	-1.66255	0.0106224	0.2731	0.191632
-0.663411	0.691817	3.2276	-0.906963	-0.235401	-0.441278	-1.64496	-0.0198402	0.422447	0.248719
-0.648148	0.681634	3.36008	-0.988429	-0.3576	-0.532993	-1.38439	0.0821889	0.624269	0.244282
-0.59727	0.707092	3.45179	-1.04444	-0.423791	-0.543184	-0.941828	-0.0668026	0.496667	0.294283
-0.55148	0.696909	3.52313	-1.05971	-0.164119	-0.583946	-0.0392804	-0.154234	0.43014	0.324873
-0.536217	0.722367	3.52313	-1.0699	-0.0877438	-0.573756	1.0502	-0.0684925	0.358201	0.496269
-0.576919	0.640901	3.46198	-1.02916	0.329768	-0.573756	2.24362	-0.0465189	0.31025	0.684319
-0.607446	0.584893	3.3397	-0.978246	-0.0724698	-0.543184	3.09539	-0.0733458	0.35794	0.845667
-0.653236	0.554343	3.12569	-0.952788	-0.133569	-0.563565	3.30962	-0.180092	0.34206	0.795728
-0.729553	0.483061	2.91169	-0.856047	-0.362691	-0.563565	3.12346	-0.0791239	0.307965	0.82414
-0.744816	0.498336	2.75883	-0.845864	-0.551081	-0.573756	2.97098	-0.00702147	0.200175	0.832955
-0.836396	0.523794	2.70788	-0.810223	-0.174302	-0.573756	2.92908	-0.0921756	0.252848	0.741599
-0.948327	0.523794	2.83017	-0.789856	-0.276134	-0.563565	2.84767	-0.0200096	0.184666	0.582826
-1.05517	0.60526	2.97284	-0.789856	-0.321959	-0.543184	2.48897	0.101596	0.189347	0.330019
-1.0857	0.645993	3.09512	-0.80004	-0.0622858	-0.573756	2.04212	0.0792762	0.141133	0.010697
-1.10605	0.676542	3.21741	-0.76949	-0.118294	-0.563565	1.53091	0.0537735	0.156303	-0.0095378
-1.10605	0.691817	3.3397	-0.794948	-0.174302	-0.563565	1.31352	0.00804905	0.118224	0.023726
-1.10096	0.691817	3.40084	-0.789856	-0.0470108	-0.532993	1.07073	-6.58321e-05	0.137291	0.0889924
-1.1264	0.742733	3.50275	-0.810223	-0.0521028	-0.543184	0.746489	-0.065994	0.130059	0.139794
-1.05517	0.742733	3.5537	-0.805131	-0.413608	-0.573756	0.381951	0.117665	0.204651	0.299547
-1.00429	0.839474	3.54351	-0.825498	-0.367783	-0.553374	-0.108608	0.015851	0.329199	0.245255
-0.907625	0.844565	3.41103	-0.861139	-0.377966	-0.532993	-0.343852	0.0126292	0.211231	0.331673
-0.85166	0.814016	3.26836	-0.774582	-0.281226	-0.522803	-0.445356	0.0526497	0.281046	0.502664
-0.821133	0.737642	3.16646	-0.749123	-0.0673778	-0.512612	-0.210236	-0.0304548	0.256242	0.738468
-0.795694	0.630718	3.14608	-0.744032	-0.148844	-0.48204	0.23935	0.000976543	0.220795	0.902535
-0.816045	0.539069	3.16646	-0.657474	-0.0368278	-0.48204	0.363275	-0.125957	0.164447	1.05021
-0.821133	0.477969	3.20722	-0.637108	0.289035	-0.512612	0.219954	-0.162882	0.0735612	1.11167
-0.85166	0.396503	3.18684	-0.652383	-0.0571948	-0.532993	0.264726	-0.204042	0.198224	1.28873
-0.877098	0.376137	3.1155	-0.632016	0.11592	-0.522803	-0.0306514	-0.316284	0.0526936	1.56148
-0.94324	0.391412	3.14608	-0.632016	0.314493	-0.532993	-0.0307333	-0.182826	0.0186681	1.61515
-0.978854	0.457603	3.2276	-0.657474	0.182111	-0.563565	-0.311541	-0.0823798	0.0635764	1.65966
-1.00429	0.498336	3.37027	-0.6422	-0.393241	-0.624709	-0.480125	-0.101745	0.0571244	1.61563
-1.08061	0.503427	3.5537	-0.708391	-0.332142	-0.604327	-0.629228	-0.0259204	0.0490652	1.49788
-1.13149	0.472878	3.70656	-0.688024	-0.433974	-0.65528	-0.521336	0.0955912	0.0727025	1.49558
-1.13658	0.462694	3.82885	-0.718574	-0.413608	-0.665471	-0.262754	-0.00182826	0.0392561	1.69751
-1.13149	0.437236	3.90018	-0.733849	-0.276134	-0.665471	-0.135117	-0.0389331	0.0071122	1.80668
-1.12131	0.304854	3.88999	-0.723665	-0.38815	-0.634899	-0.0650061	-0.0594282	-0.048137	1.83834
-1.11114	0.233572	3.82885	-0.688024	-0.220126	-0.65528	-0.206839	-0.0508373	-0.173596	2.10244
-1.07043	0.136831	3.72694	-0.626925	-0.189577	-0.675662	-0.236203	-0.0560716	-0.0049377	2.23555
-1.07552	0.0502744	3.58427	-0.606558	-0.321959	-0.64509	-0.164784	-0.13371	-0.0213062	2.26867
-1.07552	0.0808234	3.45179	-0.621833	-0.372875	-0.64509	-0.079223	-0.0765809	0.109713	2.24829
-1.02464	0.126648	3.36008	-0.586192	-0.459432	-0.624709	-0.0751197	-0.0925137	0.0556674	2.24745
-1.03482	0.233572	3.26836	-0.596375	-0.51544	-0.634899	-0.0390554	-0.0954018	-0.0127843	2.30691
-1.02973	0.309946	3.2276	-0.565825	-0.729288	-0.624709	-0.0439629	-0.0812985	0.0265679	2.26401
-1.06026	0.299763	3.23779	-0.5811	-0.596906	-0.624709	-0.0232701	-0.0500781	0.0566849	2.14125
-1.07552	0.340496	3.23779	-0.5811	-0.637639	-0.665471	-0.374177	0.0215923	0.00195834	2.13191
-1.09078	0.41687	3.23779	-0.576009	-0.38815	-0.624709	-0.655756	-0.113633	-0.181491	2.0335
-1.13149	0.462694	3.21741	-0.616742	-0.377966	-0.634899	-1.2509	0.0926848	-0.123161	2.04904
-1.17728	0.564527	3.16646	-0.621833	-0.0622858	-0.675662	-1.63475	-0.0213133	-0.106056	2.15305
-1.20272	0.559435	3.09512	-0.596375	-0.0419198	-0.665471	-1.82398	0.0371178	-0.142751	2.26039
-1.22307	0.610351	2.93207	-0.570917	0.0853702	-0.65528	-1.82198	0.0758531	-0.297462	2.2456
-1.22816	0.569618	2.77921	-0.560734	0.121012	-0.624709	-1.87221	0.0243969	-0.256388	2.1542
-1.18745	0.600168	2.61616	-0.545459	-0.240493	-0.614518	-1.64666	0.0140589	-0.142418	2.18069
-1.14166	0.656176	2.46331	-0.525092	0.0548212	-0.573756	-1.19199	-0.0177316	-0.078885	2.06019
-1.11622	0.635809	2.33083	-0.469085	-0.240493	-0.522803	-0.854035	0.0501514	0.0341456	2.02338
-1.09587	0.579802	2.21873	-0.469085	-0.444157	-0.553374	-0.515682	0.0687697	-0.00765478	2.19576
-1.09587	0.569618	2.16778	-0.489451	-0.474707	-0.594137	-0.219678	0.142547	-0.0432107	2.16389
-1.0857	0.518702	2.05568	-0.458902	-0.367783	-0.65528	0.143154	-0.023684	0.0083693	1.92627
-1.09078	0.493244	1.99454	-0.448718	-0.433974	-0.706233	0.284691	0.0988272	0.076589	1.88575
-1.09587	0.518702	1.89263	-0.463993	-0.281226	-0.746996	0.426871	0.139054	0.00501701	1.67806
-1.07552	0.600168	1.81111	-0.494543	-0.260859	-0.767377	0.597359	0.11923	-0.0630456	1.54883
-1.13149	0.630718	1.67863	-0.494543	0.33486	-0.859092	0.620052	0.110946	-0.0513798	1.38451
-1.14675	0.671451	1.54615	-0.509818	-0.00627885	-0.930427	0.658541	0.0296855	-0.0324527	1.22049
-1.18745	0.73255	1.48501	-0.48436	-0.0164618	-1.01195	0.574908	0.166488	0.0195066	1.2796
-1.17728	0.661267	1.46463	-0.489451	0.0191802	-1.05271	0.650302	0.050891	0.0255995	1.20291
-1.2078	0.656176	1.51558	-0.458902	-0.159027	-1.00176	0.498428	0.0504144	0.091293	1.28274
-1.18237	0.57471	1.6073	-0.418169	-0.240493	-0.930427	0.414003	0.129013	0.0828219	1.28759
-1.18745	0.498336	1.61749	-0.407985	-0.0775608	-0.828521	0.277497	0.134707	-0.0558954	1.23006
-1.15184	0.421962	1.50539	-0.346886	-0.255768	-0.726615	0.103032	0.121872	-0.00104869	1.27318
-1.19254	0.396503	1.1691	-0.397802	-0.153935	-0.604327	-0.0815131	0.11124	0.127162	1.16558
-1.21289	0.355771	0.751284	-0.341794	-0.0928358	-0.563565	-0.355653	0.163251	0.00820648	1.06066
-1.2078	0.396503	0.262135	-0.341794	-0.0164618	-0.563565	-0.534919	0.164114	0.0277034	0.951897
-1.18745	0.457603	-0.104726	-0.32652	0.11592	-0.563565	-0.591267	0.27049	0.0836766	0.75796
-1.18237	0.477969	-0.390063	-0.357069	0.171928	-0.594137	-0.757823	0.183719	0.0472507	0.652655
-1.18237	0.54416	-0.542922	-0.341794	0.212661	-0.614518	-0.860823	0.211578	0.0397278	0.598504
-1.17728	0.498336	-0.563304	-0.377436	-0.153935	-0.665471	-0.829389	0.253713	0.180534	0.520755
-1.14675	0.508519	-0.573494	-0.42326	-0.153935	-0.665471	-0.844192	0.332387	0.123589	0.347228
-1.17728	0.518702	-0.532732	-0.474176	-0.281226	-0.65528	-1.02333	0.278738	0.126065	0.229929
-1.17728	0.533977	-0.542922	-0.489451	-0.118294	-0.594137	-0.724257	0.231752	0.0276704	0.0675265
-1.14675	0.518702	-0.532732	-0.560734	-0.0724698	-0.502421	-0.783623	0.273976	0.145641	-0.125131
-1.16201	0.467786	-0.583685	-0.545459	0.110829	-0.380134	-1.10896	0.382281	0.105404	-0.247064
-1.14166	0.483061	-0.716163	-0.509818	0.187203	-0.268037	-1.43557	0.328792	0.164705	-0.310054
-1.15693	0.472878	-0.940356	-0.504726	0.110829	-0.176322	-1.92336	0.224513	0.0748769	-0.110431
-1.13149	0.472878	-1.25626	-0.494543	-0.204851	-0.125369	-2.48613	0.128514	0.108641	-0.232411
-1.0857	0.488153	-1.63332	-0.448718	0.136287	-0.125369	-2.82784	0.314455	0.18168	-0.469063
-1.09587	0.528885	-1.91865	-0.443627	0.100645	-0.125369	-2.9715	0.294108	0.206652	-0.318701
-1.11622	0.513611	-2.16323	-0.443627	0.0446382	-0.196703	-2.87098	0.315737	0.272756	-0.0993402
-1.11622	0.488153	-2.1938	-0.448718	-0.0877438	-0.176322	-2.52856	0.431991	0.211416	0.047719
-1.10605	0.452511	-2.17342	-0.45381	-0.459432	-0.176322	-1.63799	0.103484	0.25172	0.0165279
-1.12131	0.467786	-2.11227	-0.448718	-0.459432	-0.13556	-0.585599	0.0712221	0.191066	-0.00463662
-1.12131	0.427053	-2.04094	-0.504726	-0.566356	-0.0744158	0.757085	0.131174	0.249188	-0.00205609
-1.1264	0.462694	-1.93903	-0.540367	0.0599122	0.0376812	1.83885	0.293311	0.0338222	-0.211838
-1.11622	0.437236	-1.8677	-0.520001	0.136287	0.109015	2.70796	0.213412	0.0699338	-0.547046
-1.06535	0.498336	-1.80656	-0.479268	0.126103	0.159968	2.95804	0.198728	0.160281	-0.939446
-1.00938	0.462694	-1.72503	-0.413077	0.156653	0.210921	2.72722	0.224594	0.0347855	-1.35183
-0.983942	0.44742	-1.72503	-0.397802	0.278852	0.20073	2.547	0.244338	0.145135	-1.61879
-0.973766	0.437236	-1.85751	-0.341794	0.350134	0.20073	2.37163	0.32738	0.137581	-1.8386
-0.973766	0.432145	-2.01037	-0.367252	0.207569	0.19054	2.03853	0.287303	0.107282	-1.94311
-1.01956	0.427053	-2.12247	-0.311245	0.171928	0.170158	1.65724	0.200675	0.146604	-1.98563
-1.07043	0.391412	-2.21418	-0.311245	0.156653	0.180349	0.956225	0.0921949	0.174626	-2.18881
-1.0857	0.406687	-2.23456	-0.275603	0.0497292	0.180349	0.470039	0.0470712	0.148405	-2.31395
-1.12131	0.421962	-2.28551	-0.321428	0.166836	0.210921	-0.146536	0.140901	0.0133043	-2.1007
-1.17728	0.41687	-2.34666	-0.316336	0.0751872	0.292446	-0.902272	0.107913	0.0798941	-1.99622
-1.27903	0.44742	-2.33647	-0.32652	0.0599122	0.323017	-1.47552	0.051191	0.145823	-1.85812
-1.29938	0.472878	-2.33647	-0.362161	0.538524	0.404542	-2.28721	0.161846	0.21957	-1.72177
-1.335	0.472878	-2.26513	-0.367252	0.380684	0.435114	-2.82648	0.139735	0.223208	-1.49809
-1.335	0.432145	-2.14285	-0.397802	0.355226	0.424923	-3.07504	0.120877	0.196552	-1.34375
-1.36044	0.41687	-2.01037	-0.351978	-0.00627885	0.435114	-2.95311	0.171531	0.13058	-1.08268
-1.30956	0.376137	-1.85751	-0.316336	0.00899615	0.414733	-2.63614	0.0731038	0.0661754	-1.033
-1.28412	0.335404	-1.71484	-0.336703	0.00899615	0.353589	-2.54613	0.0236102	-0.0754588	-0.948038
-1.24342	0.320129	-1.64351	-0.275603	0.105737	0.312827	-2.48484	0.153249	0.0699075	-0.929388
-1.16201	0.284488	-1.66389	-0.255237	0.0650042	0.312827	-2.34164	0.0781726	0.186301	-1.01943
-1.09587	0.269213	-1.73522	-0.239962	0.202478	0.302636	-2.41987	0.0783993	0.37269	-1.03998
-1.01956	0.274305	-1.8677	-0.219596	-0.0164618	0.302636	-2.78075	0.24572	0.381955	-1.04838
-0.994118	0.340496	-1.9798	-0.214504	0.161745	0.323017	-3.14238	0.217278	0.429566	-1.04273
-0.938152	0.442328	-2.07151	-0.229779	0.258485	0.37397	-3.60959	0.265824	0.501573	-1.01093
-0.887274	0.472878	-2.16323	-0.209412	0.482516	0.394352	-3.89933	0.273674	0.440597	-0.886992
-0.892362	0.498336	-2.17342	-0.260329	0.141378	0.384161	-4.0014	0.222579	0.370996	-0.854899
-0.877098	0.523794	-2.14285	-0.255237	0.0802792	0.445305	-4.08493	0.242437	0.262798	-0.839055
-0.89745	0.539069	-2.06132	-0.224687	0.00390515	0.445305	-4.12068	0.143219	0.0703951	-0.616022
-0.922889	0.595076	-2.03075	-0.260329	0.40105	0.475876	-3.97753	0.129751	0.193674	-0.65588
-0.933064	0.640901	-1.9798	-0.280695	-0.00627885	0.496258	-3.89909	0.263579	0.235914	-0.515721
-0.958503	0.696909	-1.95942	-0.219596	0.30431	0.506448	-3.95236	0.172101	0.197556	-0.527405
-0.973766	0.707092	-1.91865	-0.214504	0.263577	0.526829	-3.87037	0.142916	0.145372	-0.512062
-0.933064	0.640901	-1.87789	-0.173771	0.156653	0.526829	-3.82538	0.117326	0.215461	-0.522263
-0.892362	0.554343	-1.80656	-0.122855	-0.0266448	0.567592	-3.79365	0.129468	0.238403	-0.490817
-0.821133	0.477969	-1.81675	-0.117763	0.0802792	0.567592	-3.81197	-0.0389655	0.272871	-0.539374
-0.800782	0.401595	-1.85751	-0.112672	0.14647	0.598164	-4.20313	-0.030134	0.215875	-0.523017
-0.790606	0.432145	-1.95942	-0.10758	0.33486	0.577782	-4.49969	-0.114586	0.0648923	-0.545148
-0.785518	0.41687	-2.05113	-0.092305	0.151561	0.567592	-4.90993	0.0177781	-0.00674473	-0.571157
-0.795694	0.401595	-2.0817	-0.112672	0.395959	0.608354	-5.25333	-0.0468375	0.186234	-0.559387
-0.810957	0.391412	-2.04094	-0.097397	0.258485	0.608354	-5.57793	0.0404573	0.100994	-0.739558
-0.805869	0.472878	-1.95942	-0.087214	0.355226	0.649117	-5.84408	0.154621	0.144629	-0.767762
-0.856747	0.554343	-1.92884	-0.127947	0.187203	0.669498	-5.87053	0.014845	0.227958	-0.618217
-0.846572	0.589985	-1.90846	-0.102489	0.421417	0.679689	-5.71363	0.217319	0.274173	-0.674322
-0.892362	0.640901	-1.8677	-0.071939	0.40105	0.70007	-5.3786	0.244137	0.238888	-0.598557
-0.958503	0.600168	-1.78618	-0.082122	0.446875	0.740832	-5.00889	0.239775	0.310975	-0.618905
-0.983942	0.483061	-1.69446	-0.01084	0.233027	0.740832	-4.55317	0.180208	0.276371	-0.634002
-0.98903	0.381229	-1.6537	0.00443496	0.299218	0.71026	-4.12824	0.0859197	0.248861	-0.831005
-0.968679	0.223389	-1.74541	-0.021023	0.182111	0.679689	-3.7252	0.0950524	0.106668	-0.965017
-0.953415	0.136831	-1.83713	-0.066847	0.4316	0.659307	-3.42389	0.137841	-0.0109479	-0.938026
-0.933064	0.172473	-1.89827	-0.066847	0.543616	0.659307	-3.22	0.153295	-0.0270315	-0.920315
-0.907625	0.187747	-1.82694	-0.021023	0.604715	0.669498	-3.10541	0.114867	-0.064746	-0.919953
-0.872011	0.243755	-1.6537	-0.041389	0.61999	0.70007	-3.08113	0.288651	0.0926324	-0.990512
-0.861835	0.325221	-1.40912	-0.036298	0.726914	0.720451	-3.09537	0.370695	0.0355785	-0.977564
-0.846572	0.365954	-1.15436	-0.041389	0.737097	0.751023	-3.09471	0.278306	0.0693562	-0.896521
-0.846572	0.391412	-1.09321	-0.036298	0.665814	0.781595	-3.19038	0.263855	0.190805	-0.872587
-0.841484	0.401595	-1.18493	-0.031206	0.614898	0.781595	-3.18941	0.312279	0.183778	-0.90452
-0.866923	0.437236	-1.41931	-0.000656045	0.543616	0.751023	-3.24928	0.213658	0.227233	-0.798231
-0.882186	0.488153	-1.62313	0.00952696	0.33486	0.720451	-3.38436	0.270323	0.166277	-0.793505
-0.85166	0.493244	-1.84732	0.075718	0.166836	0.649117	-3.42968	0.233409	0.161005	-0.876208
-0.877098	0.437236	-1.98999	0.065535	0.523249	0.628735	-3.59753	0.314858	0.0213128	-0.847523
-0.89745	0.38632	-2.07151	0.075718	0.757463	0.628735	-3.85875	0.185288	-0.0113543	-0.850598
-0.887274	0.365954	-2.07151	0.111359	0.803288	0.577782	-4.07935	0.153077	0.14832	-0.951983
-0.887274	0.376137	-2.09189	0.106268	1.01714	0.516639	-4.03489	0.271278	0.118428	-1.08856
-0.902537	0.325221	-2.04094	0.147	1.17498	0.414733	-3.75892	0.348155	0.0746139	-0.960155
-0.877098	0.274305	-1.94922	0.157184	0.828746	0.333208	-3.44005	0.325067	-0.0138702	-0.97831
-0.877098	0.203022	-1.85751	0.141909	0.93567	0.312827	-2.94375	0.130335	0.0648497	-0.942125
-0.887274	0.167381	-1.84732	0.080809	0.844021	0.292446	-2.61495	0.310749	0.108014	-1.07323
-0.877098	0.116465	-1.88808	-0.000656045	0.767647	0.282255	-1.87636	0.337323	0.0744717	-0.981024
-0.861835	0.111373	-1.9798	-0.026114	0.696364	0.353589	-1.73179	0.345211	0.115772	-1.04613
-0.861835	0.106282	-2.17342	-0.036298	0.238119	0.445305	-1.502	0.393989	0.0866755	-1.14226
-0.887274	0.147014	-2.34666	-0.066847	0.248302	0.516639	-1.4644	0.433531	0.051168	-1.10207
-0.902537	0.172473	-2.5199	-0.071939	0.329768	0.608354	-2.0541	0.375764	0.0591194	-0.948658
-0.902537	0.167381	-2.59123	-0.056664	0.803288	0.618545	-2.51137	0.296694	0.108358	-0.817555
-0.861835	0.218297	-2.632	-0.031206	1.01714	0.638926	-2.56222	0.182507	0.186546	-0.783395
-0.927976	0.157198	-2.54028	0.029893	1.11388	0.608354	-2.63477	0.239989	0.145427	-0.83305
-0.892362	0.0757324	-2.36704	0.055351	1.20553	0.567592	-2.43396	0.258709	0.0430618	-0.592978
-0.892362	-0.0413746	-2.25494	0.065535	1.0375	0.53702	-2.23742	0.240447	0.0926697	-0.395598
-0.882186	-0.138116	-2.13266	0.045168	0.961128	0.53702	-1.50372	0.215463	0.180451	-0.447698
-0.846572	-0.143207	-2.04094	0.00952696	0.640356	0.516639	-0.624139	0.135645	0.255278	-0.272249
-0.85166	-0.163574	-2.03075	-0.051572	0.482516	0.53702	0.382276	0.209155	0.368035	-0.17344
-0.866923	-0.127933	-1.93903	-0.112672	0.33486	0.587973	1.33916	0.266438	0.365592	-0.406785
-0.866923	-0.0770166	-1.85751	-0.127947	0.375592	0.659307	2.09647	0.204977	0.333282	-0.497542
-0.821133	-0.0821076	-1.82694	-0.122855	0.207569	0.751023	2.20115	0.251498	0.27077	-0.986448
-0.810957	-0.0821076	-1.80656	-0.117763	0.33486	0.781595	2.41713	0.298145	0.183574	-1.41967
-0.775343	-0.0362836	-1.84732	-0.061756	0.900029	0.801976	2.45579	0.167676	0.29367	-1.67086
-0.765167	-0.0413746	-1.85751	-0.01084	0.991678	0.781595	2.39523	0.0959641	0.152703	-1.81486
-0.668499	-0.0413746	-1.79637	0.024802	1.11388	0.71026	2.38773	0.293914	0.201437	-1.98267
-0.602358	-0.0159166	-1.74541	0.024802	0.956036	0.659307	2.23461	0.204282	0.319373	-1.9377
-0.515866	-0.0617416	-1.69446	0.024802	0.467241	0.598164	2.02163	0.277587	0.24823	-1.95696
-0.439549	-0.117749	-1.6537	0.00952696	0.238119	0.567592	1.42667	0.285821	0.221208	-1.99299
-0.495515	-0.153391	-1.63332	0.024802	0.40105	0.567592	0.926463	0.18988	0.28847	-1.9297
-0.520953	-0.173757	-1.64351	0.029893	0.4316	0.618545	0.121856	0.150948	0.350928	-1.73875
-0.571831	-0.168666	-1.64351	0.014619	0.645448	0.649117	-0.559736	0.259516	0.339339	-1.64815
-0.64306	-0.138116	-1.58236	-0.01084	0.625081	0.730642	-0.986826	0.182183	0.300017	-1.3764
-0.632885	-0.127933	-1.51103	-0.036298	0.665814	0.740832	-1.39049	0.162403	0.251468	-1.11157
-0.653236	-0.163574	-1.3276	-0.082122	0.395959	0.761213	-1.64898	0.232235	0.288596	-1.02667
-0.714289	-0.158482	-1.12379	-0.077031	0.233027	0.740832	-1.4441	0.175023	0.198371	-0.809659
-0.765167	-0.189032	-0.981118	-0.082122	0.395959	0.659307	-0.935063	0.164641	0.101119	-0.601321
-0.760079	-0.199215	-0.909784	-0.112672	0.0751872	0.618545	-0.763529	0.267107	0.138607	-0.631889
-0.770255	-0.199215	-0.919975	-0.13813	0.192294	0.567592	-0.568567	0.315536	0.181059	-0.673876
-0.760079	-0.199215	-0.981118	-0.117763	-0.0979278	0.547211	-0.630788	0.262036	0.159784	-0.836044
-0.714289	-0.173757	-1.07283	-0.117763	-0.377966	0.53702	-0.775441	0.289566	0.185788	-0.758251
-0.714289	-0.173757	-1.07283	-0.112672	-0.209943	0.53702	-1.05928	0.247134	0.277486	-0.90186
-0.709202	-0.194124	-1.14417	-0.112672	-0.179393	0.577782	-1.23925	0.332103	0.199422	-0.972911
-0.587095	-0.199215	-1.18493	-0.102489	0.11592	0.598164	-1.5119	0.25829	0.237811	-0.723664
-0.50569	-0.163574	-1.13398	-0.13813	0.299218	0.659307	-1.7281	0.405256	0.258186	-0.451227
-0.419198	-0.18394	-1.09321	-0.122855	0.33486	0.669498	-2.08914	0.430216	0.278604	-0.474618
-0.342881	-0.168666	-1.03207	-0.148313	0.0446382	0.71026	-2.27458	0.329841	0.244536	-0.425292
-0.246213	-0.163574	-0.970928	-0.204321	0.110829	0.71026	-2.34684	0.283316	0.239604	-0.234881
-0.205511	-0.199215	-0.970928	-0.229779	0.426509	0.689879	-2.22328	0.286853	0.170701	-0.305405
-0.200423	-0.199215	-0.960737	-0.245054	0.4927	0.618545	-2.08421	0.22173	0.190346	-0.320957
-0.159721	-0.224673	-0.960737	-0.26542	0.411234	0.53702	-2.02069	0.232783	0.239098	-0.344327
-0.154633	-0.270498	-0.879212	-0.260329	0.451967	0.506448	-1.77736	0.236922	0.258343	-0.253789
-0.174984	-0.285773	-0.858831	-0.245054	0.411234	0.486067	-1.44045	0.242765	0.328079	-0.237093
-0.180072	-0.336689	-0.83845	-0.209412	-0.133569	0.496258	-1.30139	0.276807	0.333861	-0.388703
-0.119018	-0.37233	-0.828259	-0.173771	0.543616	0.496258	-1.26239	0.152223	0.214561	-0.356777
-0.0986668	-0.316322	-0.818069	-0.153405	0.482516	0.526829	-1.23161	0.24041	0.214522	-0.438718
-0.0477888	-0.316322	-0.84864	-0.173771	0.217752	0.557401	-1.49143	0.210673	0.193716	-0.492267
-0.0630528	-0.265406	-0.807878	-0.183954	0.233027	0.557401	-1.60994	0.122556	0.240206	-0.54448
-0.0376138	-0.275589	-0.787497	-0.189046	0.238119	0.567592	-2.09439	0.194667	0.298972	-0.66769
0.00308821	-0.204307	-0.685591	-0.204321	0.0700962	0.526829	-2.43613	0.375641	0.558155	-0.778941
-0.00199879	-0.194124	-0.614257	-0.194138	0.110829	0.496258	-2.66495	0.359426	0.756918	-0.84008
-0.0274378	-0.21449	-0.593875	-0.189046	-0.240493	0.506448	-2.77482	0.190188	0.727661	-1.04536
-0.0274378	-0.239948	-0.583685	-0.16868	-0.347417	0.526829	-2.81019	0.23337	0.650825	-0.949165
0.0336152	-0.239948	-0.522541	-0.189046	0.0395462	0.516639	-2.82568	0.404203	0.648595	-0.962947
0.0539662	-0.229765	-0.461398	-0.143221	0.166836	0.506448	-2.38404	0.253582	0.507007	-1.04445
0.0285272	-0.239948	-0.390063	-0.16868	-0.133569	0.506448	-2.01574	0.226335	0.50369	-1.1646
0.0132642	-0.285773	-0.33911	-0.143221	0.0955542	0.526829	-1.65413	0.277083	0.373605	-1.15871
0.0183522	-0.290864	-0.318729	-0.13813	0.0140882	0.53702	-1.2859	0.304947	0.233971	-1.44149
0.0183522	-0.34178	-0.267776	-0.143221	-0.189577	0.506448	-0.975983	0.464222	0.309764	-1.54501
0.00817621	-0.443613	-0.145489	-0.122855	-0.276134	0.506448	-0.656893	0.390109	0.345054	-1.70132
-0.0223498	-0.53017	0.0888953	-0.183954	-0.108111	0.506448	-0.325191	0.322053	0.252988	-1.74269
-0.0325258	-0.591269	0.414994	-0.16868	-0.184485	0.475876	-0.0267896	0.194801	0.41425	-1.82655
-0.0783158	-0.667644	0.761475	-0.163588	-0.423791	0.465686	-0.130069	0.140101	0.392414	-1.89801
-0.0427018	-0.71856	0.995859	-0.158496	-0.281226	0.486067	-0.135955	0.19891	0.481511	-1.88724
-0.0325258	-0.682918	1.02643	-0.143221	-0.0673778	0.486067	-0.14815	0.23729	0.419718	-1.74732
-0.0121748	-0.581086	0.924524	-0.158496	-0.265951	0.455495	-0.28838	0.23614	0.315414	-1.69715
0.0387032	-0.49962	0.751284	-0.117763	-0.13866	0.465686	-0.290343	0.222937	0.333152	-1.66363
0.0641422	-0.397788	0.618806	-0.102489	-0.245584	0.475876	-0.264485	0.273971	0.344053	-1.7412
0.0590542	-0.357055	0.496519	-0.071939	0.0751872	0.445305	-0.0877049	0.124792	0.342718	-1.76166
0.0590542	-0.336689	0.496519	-0.082122	-0.0113698	0.435114	-0.220155	0.0607162	0.336295	-1.75232
0.0946692	-0.40288	0.50671	-0.071939	-0.0673778	0.424923	-0.0347652	0.0213479	0.433548	-1.72164
0.130283	-0.489437	0.578044	-0.041389	0.121012	0.384161	-0.119929	0.183785	0.380937	-1.88224
0.201512	-0.611636	0.700331	-0.031206	-0.260859	0.394352	-0.190882	0.143993	0.363697	-1.98667
0.176073	-0.68801	0.893953	-0.00574804	-0.255768	0.353589	-0.212435	0.238622	0.382864	-1.93657
0.196424	-0.733835	1.06719	-0.000656045	-0.23031	0.312827	-0.0403577	0.273961	0.355473	-1.97484
0.262566	-0.759293	1.23024	0.034985	-0.174302	0.302636	0.357955	0.301816	0.14726	-1.85996
0.257478	-0.723651	1.34234	0.00443496	0.0853702	0.272064	0.617297	0.222261	0.223157	-1.89425
0.267653	-0.652369	1.36272	-0.021023	-0.0673778	0.261874	0.809502	0.215969	0.19032	-1.8642
0.328707	-0.581086	1.29139	-0.056664	-0.189577	0.261874	1.25236	0.291273	0.197313	-1.75616
0.38976	-0.550537	1.17929	-0.061756	-0.383058	0.323017	1.20667	0.139451	0.203798	-1.63547
0.38976	-0.53017	1.057	-0.066847	-0.372875	0.333208	0.80116	0.133214	0.149472	-1.39746
0.460989	-0.463979	0.965287	-0.112672	-0.377966	0.353589	0.430794	0.091187	0.239693	-1.29499
0.455901	-0.418155	0.924524	-0.087214	-0.0622858	0.36378	-0.186597	0.193853	0.10091	-1.35664
0.455901	-0.377422	1.03662	-0.082122	-0.118294	0.36378	-0.795108	0.167722	0.122784	-1.42168
0.471165	-0.34178	1.23024	-0.102489	-0.128477	0.343399	-0.874162	0.148061	0.12389	-1.44675
0.552569	-0.357055	1.45444	-0.015931	-0.209943	0.292446	-0.905291	0.190582	0.0464455	-1.39854
0.588184	-0.357055	1.65825	0.00952696	0.222844	0.210921	-0.857538	0.102498	0.0349037	-1.1407
0.598359	-0.407971	1.91301	0.01971	0.339951	0.221111	-0.453191	0.183002	0.0672396	-0.802261
0.603447	-0.387605	2.15759	0.055351	0.436692	0.221111	0.12817	0.221551	0.0344504	-0.651356
0.68994	-0.392697	2.29007	-0.000656045	0.380684	0.139587	1.07632	0.149254	0.00553442	-0.516721
0.700115	-0.37233	2.43273	-0.026114	0.294127	0.0274902	2.46336	0.210893	0.178167	-0.448802
0.73573	-0.397788	2.50407	-0.097397	0.105737	-0.0234628	3.27907	0.206273	0.165769	-0.661195
0.817134	-0.428338	2.49388	-0.10758	-0.209943	-0.14575	3.29844	0.274007	0.178596	-0.730627
0.817134	-0.458888	2.46331	-0.122855	-0.413608	-0.166131	3.10252	0.21271	0.131756	-0.93444
0.852749	-0.397788	2.44292	-0.087214	-0.194668	-0.155941	2.95014	0.291534	0.117737	-1.15408
0.878188	-0.34178	2.45312	-0.071939	-0.0317368	-0.176322	2.78108	0.279362	0.155327	-1.4771
0.832398	-0.285773	2.56521	0.029893	-0.225218	-0.13556	2.7581	0.244724	0.164283	-1.71406
0.82731	-0.265406	2.65693	0.034985	0.0853702	-0.104988	2.60017	0.391213	0.124652	-1.75966
0.862924	-0.275589	2.77921	0.111359	0.604715	-0.0846068	2.21453	0.244835	0.151809	-1.89851
0.8731	-0.321414	2.87093	0.187733	0.61999	-0.0336538	1.74587	0.267399	0.0571418	-1.71157
0.857836	-0.377422	2.94226	0.192825	0.65054	-0.00308177	1.21769	0.369665	0.125213	-1.62311
0.944329	-0.397788	3.06455	0.182642	0.339951	-0.0132718	0.725516	0.250392	0.183945	-1.57796
1.02065	-0.382513	3.15627	0.243741	0.416325	0.00710923	0.182467	0.206259	0.183349	-1.45565
1.11731	-0.392697	3.32951	0.243741	0.217752	-0.00308177	-0.374658	0.339368	0.178771	-1.3332
1.25468	-0.367238	3.5537	0.264108	-0.276134	0.00710923	-0.760615	0.441484	0.243582	-1.13581
1.26486	-0.392697	3.81866	0.269199	-0.474707	-0.00308177	-0.984152	0.393755	0.26434	-0.991458
1.2903	-0.326506	4.02247	0.284474	-0.128477	0.00710923	-1.00626	0.360042	0.0143522	-0.737091
1.32083	-0.301047	4.21609	0.340482	0.0140882	0.0478712	-0.978356	0.323857	0.105353	-0.455909
1.31065	-0.239948	4.37914	0.360848	0.14647	0.109015	-0.702236	0.244268	0.166859	-0.38356
1.28012	-0.153391	4.36895	0.381215	-0.0877438	0.170158	-0.429623	0.217507	0.141838	-0.137336
1.30047	-0.102475	4.35876	0.432131	-0.0724698	0.210921	-0.480016	0.142506	0.187456	-0.107453
1.28012	-0.133024	4.39952	0.427039	-0.0215528	0.231302	-0.680746	0.332928	0.258278	-0.00673206
1.18854	-0.133024	4.40971	0.498322	-0.23031	0.180349	-0.959951	0.190469	0.27008	-0.0759356
1.14784	-0.148299	4.39952	0.49323	-0.123386	0.149777	-1.18585	0.0446838	0.296138	-0.030888
1.17328	-0.143207	4.34857	0.549238	-0.0877438	0.0988242	-1.47269	0.182937	0.197137	0.189576
1.1631	-0.148299	4.318	0.615429	-0.0724698	0.0172992	-1.83207	0.33918	0.216211	0.286435
1.12749	-0.117749	4.32819	0.676528	-0.143752	0.0172992	-2.01707	0.3008	0.243382	0.534511
1.13767	-0.0617416	4.44028	0.763086	-0.0979278	-0.0132718	-2.02617	0.325178	0.147276	0.600271
1.12749	-0.133024	4.57276	0.854735	0.166836	0.0274902	-1.94528	0.287239	0.275686	0.741727
1.12749	-0.107566	4.66448	0.880193	0.0191802	0.0784432	-1.83867	0.240275	0.199333	0.889981
1.18346	-0.0922906	4.76638	0.875101	-0.0317368	0.149777	-1.91589	0.292486	0.219168	0.960602
1.24451	-0.0871996	4.81733	0.87001	0.110829	0.221111	-1.84628	0.215811	0.31924	0.954157
1.30556	-0.0821076	4.81733	0.834368	-0.189577	0.241493	-1.89857	0.342268	0.315366	1.09518
1.34118	-0.107566	4.77657	0.824185	-0.306684	0.251683	-1.81464	0.313404	0.380483	1.1134
1.37679	-0.0922906	4.71543	0.895468	-0.479799	0.170158	-1.79753	0.204527	0.266997	1.19219
1.42767	-0.122841	4.71543	0.895468	-0.652913	0.109015	-1.61057	0.195317	0.224897	1.2565
1.49381	-0.127933	4.72562	0.946384	-0.749654	0.0682522	-1.51575	0.126969	0.265886	1.19748
1.47855	-0.117749	4.77657	1.00748	-0.678371	0.0172992	-1.50619	0.180675	0.325582	1.1206
1.4989	-0.122841	4.81733	1.07367	-0.525623	-0.0234628	-1.35859	0.148074	0.249755	1.03231
1.51416	-0.138116	4.79695	1.10931	-0.321959	-0.0336538	-1.52925	0.0700451	0.386156	0.986266
1.50399	-0.127933	4.81733	1.11441	-0.0979278	0.00710923	-1.81084	0.0747191	0.43241	0.981969
1.50907	-0.127933	4.87848	1.1806	-0.113202	0.0274902	-1.91478	0.0967014	0.389424	0.844935
1.52434	-0.122841	4.92943	1.19587	-0.0470108	0.0784432	-1.95785	0.0806772	0.277217	0.737999
1.54469	-0.0770166	4.94981	1.21115	-0.143752	0.119205	-1.92216	0.0402038	0.302626	0.841241
1.57521	-0.0821076	4.90905	1.19078	-0.372875	0.159968	-1.99512	0.0873549	0.218832	0.857604
1.56504	-0.107566	4.84791	1.19078	-0.495073	0.159968	-1.72768	0.21406	0.0933496	0.865798
1.5803	-0.153391	4.81733	1.20606	-0.428882	0.109015	-1.33488	0.198393	0.197727	0.803395
1.62609	-0.224673	4.83772	1.20606	-0.291409	0.0784432	-0.775932	0.184505	0.220314	0.761906
1.65153	-0.255223	4.98038	1.20606	-0.383058	0.0172992	-0.295846	0.16844	0.372537	0.756564
1.69223	-0.260315	5.00077	1.27734	-0.444157	0.00710923	0.246774	0.187169	0.42137	0.570437
1.70241	-0.306139	5.00077	1.25697	-0.520531	-0.0540348	0.848531	-0.0133158	0.35632	0.562718
1.71258	-0.382513	5.00077	1.2977	-0.576539	-0.0540348	1.27308	-0.0147639	0.273694	0.458282
1.73294	-0.392697	5.00077	1.29261	-0.479799	-0.0336538	1.84366	0.146707	0.125681	0.510168
1.69223	-0.413063	4.66448	1.28752	-0.576539	-0.0438438	2.02648	0.16042	0.138859	0.430862
1.66679	-0.326506	4.22628	1.3028	-0.291409	0.0274902	2.16489	0.272981	0.166651	0.473695
1.63627	-0.280681	3.83904	1.28243	-0.19976	0.0478712	2.28104	0.168116	0.27214	0.587641
1.59557	-0.24504	3.59446	1.27734	-0.586722	0.0172992	2.21451	0.232369	0.459172	0.68331
1.51925	-0.265406	3.45179	1.29261	-0.54599	-0.0132718	2.13409	0.0875169	0.595072	0.868697
1.58539	-0.290864	3.47218	1.25697	-0.581631	-0.0336538	2.12007	-0.0388455	0.684526	0.787836
1.48363	-0.234857	3.59446	1.25697	-0.535806	-0.0234628	2.04758	0.0321477	0.720662	0.844355
1.51416	-0.189032	3.72694	1.23661	-0.362691	-0.0132718	1.9663	0.0712988	0.657768	0.8992
1.52434	-0.117749	3.83904	1.22642	-0.13866	-0.0438438	1.94083	0.133492	0.562796	0.773577
1.51416	-0.0566496	3.91037	1.23151	-0.3576	-0.0234628	1.78135	0.100885	0.599717	0.782973
1.60574	-0.0617416	3.82885	1.24679	-0.535806	-0.0132718	1.62039	0.184372	0.503744	0.832089
1.5803	-0.178849	3.72694	1.25697	-0.820937	-0.00308177	1.392	0.165596	0.470056	0.820587
1.58539	-0.326506	3.53332	1.25697	-0.663097	0.00710923	1.22321	0.18597	0.322064	0.843994
1.59557	-0.423246	3.28874	1.3028	-0.428882	0.00710923	1.17238	0.0932144	0.337996	0.778601
1.60574	-0.540353	2.99322	1.32825	-0.383058	0.0172992	1.25384	0.1257	0.372669	0.65645
1.60574	-0.56072	2.69769	1.29261	-0.337233	0.0274902	0.955537	0.140728	0.333109	0.740314
1.61592	-0.611636	2.40216	1.31807	-0.383058	-0.0132718	0.845911	0.00338176	0.447288	0.685966
1.5396	-0.581086	2.16778	1.31807	-0.724196	-0.00308177	0.734355	-0.0180786	0.447557	0.715383
1.54469	-0.56072	2.04549	1.3028	-0.897311	-0.00308177	0.682006	0.0801235	0.498021	0.844886
1.53451	-0.504712	1.99454	1.28752	-0.479799	0.00710923	0.252305	-0.00251886	0.315844	0.895175
1.50907	-0.443613	2.00473	1.27225	-0.576539	0.0172992	-0.200664	-0.0828652	0.366639	0.96257
1.49381	-0.387605	2.00473	1.19078	-0.0826528	0.0274902	-0.669976	-0.223244	0.39876	1.09837
1.50907	-0.392697	1.98435	1.1806	-0.367783	0.00710923	-1.20735	-0.0939284	0.35145	1.2717
1.50399	-0.458888	1.93339	1.15005	-0.64273	-0.0234628	-1.39793	-0.136965	0.414001	1.31793
1.44802	-0.565811	1.95378	1.10422	-0.80057	-0.0336538	-1.52807	-0.0865672	0.484855	1.41968
1.46328	-0.642186	1.91301	1.10931	-0.576539	-0.0642248	-1.61619	-0.155975	0.371367	1.43347
1.43784	-0.744018	1.72958	1.07877	-0.423791	-0.115178	-1.3071	-0.140889	0.429913	1.40434
1.41749	-0.779659	1.50539	1.09404	-0.500165	-0.13556	-0.469235	-0.189828	0.468984	1.28831
1.36662	-0.769476	1.32196	1.12459	-0.428882	-0.115178	0.707941	-0.170461	0.382182	1.06725
1.32591	-0.698193	1.14872	1.10931	-0.688555	-0.13556	1.85426	-0.203162	0.334134	0.834885
1.32591	-0.652369	1.01624	1.10931	-0.739471	-0.14575	3.15344	-0.134344	0.209463	0.862137
1.31065	-0.591269	0.914334	1.10931	-0.469615	-0.14575	3.13723	-0.0419373	0.205033	0.590421
1.32591	-0.540353	0.781856	1.06349	-0.469615	-0.155941	2.99713	-0.0873789	0.0625232	0.446404
1.2903	-0.479254	0.659569	1.00748	0.100645	-0.166131	2.95565	-0.0260849	0.1087	0.403404
1.25468	-0.438521	0.557663	0.946384	0.30431	-0.166131	2.92171	0.0282515	0.238788	0.478906
1.28521	-0.367238	0.496519	0.87001	0.0293632	-0.155941	2.90643	0.0145367	0.279937	0.488582
1.23433	-0.331597	0.465947	0.849643	-0.0368278	-0.166131	2.88801	0.0226333	0.0154635	0.581567
1.21398	-0.234857	0.50671	0.814002	0.14647	-0.217084	2.86855	-0.0590594	0.00505695	0.497877
1.20381	-0.199215	0.588234	0.824185	-0.128477	-0.247656	2.57361	-0.186133	0.0871914	0.473535
1.20381	-0.178849	0.669759	0.87001	-0.13866	-0.206894	1.9751	-0.123462	0.0481827	0.525266
1.21398	-0.138116	0.649378	0.931109	-0.194668	-0.227275	1.20592	-0.00742059	0.0476124	0.723787
1.23433	-0.0871996	0.578044	1.02276	-0.321959	-0.227275	0.466342	0.0580471	-0.00159254	0.905858
1.23433	-0.0922906	0.425185	1.00239	-0.67328	-0.196703	-0.235251	0.0510837	0.0317013	1.0475
1.21398	-0.122841	0.231563	0.987117	-0.719104	-0.14575	-0.862603	-0.072902	0.0436982	1.25097
1.17837	-0.194124	0.0583233	1.01767	-0.647822	-0.0846068	-1.31751	0.0115216	-0.0683974	1.44386
1.14275	-0.229765	-0.114917	0.987117	-0.0724698	-0.0642248	-1.67009	-0.181412	-0.0280292	1.4024
1.10714	-0.199215	-0.277967	0.982025	0.451967	-0.0336538	-1.54652	-0.0626442	0.0606895	1.30475
1.09696	-0.163574	-0.410445	0.956567	0.406142	-0.00308177	-1.30411	-0.175244	0.0186784	1.08887
1.06644	-0.148299	-0.553113	0.931109	0.55889	-0.0438438	-1.00997	-0.130151	-0.0508483	0.962839
1.041	-0.102475	-0.583685	0.905651	0.4927	-0.14575	-0.843599	-0.0816199	-0.0672083	0.818023
1.01047	-0.0311916	-0.583685	0.895468	0.222844	-0.206894	-0.909192	-0.00555014	-0.0889124	0.678887
1.01047	0.0197244	-0.512351	0.905651	0.171928	-0.166131	-1.12014	0.0582005	-0.0211662	0.805036
1.04609	0.0451824	-0.573494	0.931109	0.0140882	-0.196703	-1.4418	-0.031295	-0.0470921	0.940562
1.13258	-0.000641599	-0.624447	0.885284	-0.321959	-0.288419	-1.9959	0.0932657	0.00815628	1.08379
1.16819	-0.0871996	-0.716163	0.895468	-0.408516	-0.359753	-2.44576	-0.00268265	0.107241	1.27273
1.17328	-0.153391	-0.84864	0.910742	-0.225218	-0.410706	-2.91335	-0.0190447	0.10583	1.31963
1.1224	-0.229765	-0.991309	0.885284	-0.0979278	-0.48204	-3.36489	0.0831662	-0.0333184	1.45437
1.03591	-0.234857	-1.1136	0.910742	0.166836	-0.461659	-3.53206	0.0444201	0.0468953	1.38844
1.00029	-0.234857	-1.19512	0.910742	0.110829	-0.492231	-3.43437	0.12364	0.126245	1.51671
0.995207	-0.189032	-1.28684	0.905651	0.126103	-0.492231	-3.52017	0.0205572	0.0630495	1.5524
0.949417	-0.178849	-1.37855	0.900559	0.0140882	-0.431087	-3.3847	0.075991	0.0643387	1.63007
0.817134	-0.133024	-1.39893	0.9362	-0.13866	-0.390325	-3.35596	0.10458	0.0608302	1.45951
0.669588	-0.117749	-1.44989	0.905651	-0.148844	-0.329181	-3.40617	0.147121	0.114162	1.42311
0.654325	-0.102475	-1.46008	0.885284	-0.179393	-0.247656	-3.26781	0.171505	0.0821918	1.24238
0.562745	-0.0973826	-1.40912	0.875101	-0.281226	-0.186513	-3.06742	0.0695999	0.121834	1.10133
0.588184	-0.0566496	-1.38874	0.844551	-0.332142	-0.176322	-3.05469	0.197552	0.26642	1.11731
0.593272	-0.0566496	-1.46008	0.798727	-0.556173	-0.196703	-3.13831	0.0997978	0.232074	1.03091
0.57292	-0.0515576	-1.57217	0.803819	-0.70383	-0.176322	-3.14642	-0.00797659	0.156332	1.04444
0.608535	-0.0821076	-1.71484	0.77836	-0.408516	-0.206894	-3.31458	-0.0305637	0.099396	0.98574
0.639062	-0.0973826	-1.69446	0.814002	-0.469615	-0.227275	-3.84932	-0.00964953	0.234164	1.16947
0.725554	-0.0515576	-1.63332	0.824185	-0.367783	-0.196703	-4.34837	0.134315	0.101772	1.28956
0.776432	-0.0464666	-1.44989	0.814002	-0.347417	-0.166131	-4.59061	0.0920354	0.118297	1.57987
0.862924	-0.0464666	-1.30722	0.783452	-0.551081	-0.13556	-4.77003	0.0873079	0.0819243	1.65226
0.888363	-0.0413746	-1.22569	0.814002	-0.876944	-0.0846068	-4.81232	0.0750766	-0.0318978	1.51277
0.934153	-0.0413746	-1.25626	0.732536	-0.780204	-0.0744158	-4.55	0.00251559	0.11798	1.44062
0.990119	-0.0260996	-1.46008	0.763086	-0.622364	-0.104988	-4.19649	0.0550297	0.183828	1.24246
0.974856	-0.0668326	-1.74541	0.763086	-0.48489	-0.115178	-3.89524	-0.0035366	0.275792	1.05827
0.959592	-0.0719246	-2.0817	0.742719	-0.561264	-0.206894	-3.42789	-0.0212992	0.21791	0.903864
0.903627	-0.0566496	-2.36704	0.732536	-0.0928358	-0.268037	-3.03628	0.172322	0.16563	0.728729
0.868012	-0.0871996	-2.53009	0.727444	-0.0724698	-0.359753	-2.71847	-0.0531038	0.179567	0.575806
0.837485	-0.102475	-2.6218	0.701986	0.0751872	-0.400515	-2.57796	-0.0249725	0.161313	0.450624
0.817134	-0.107566	-2.65238	0.742719	-0.225218	-0.410706	-2.43715	-0.137247	0.29971	0.49561
0.812046	-0.0719246	-2.60142	0.752902	0.136287	-0.390325	-2.32996	-0.0505466	0.245733	0.398089
0.78152	-0.0413746	-2.55047	0.783452	-0.0113698	-0.329181	-2.33978	-0.121917	0.227557	0.453483
0.868012	-0.0464666	-2.5199	0.783452	-0.0673778	-0.206894	-2.36537	-0.101638	0.122969	0.466046
0.91889	-0.0719246	-2.48933	0.768177	0.00899615	-0.206894	-2.50656	-0.0233115	0.0822194	0.459302
0.893451	-0.0566496	-2.55047	0.757994	-0.209943	-0.196703	-2.41707	-0.104214	0.187465	0.402203
0.822222	-0.0770166	-2.60142	0.742719	-0.133569	-0.186513	-2.47435	-0.161195	0.300455	0.347211
0.842573	-0.0413746	-2.7339	0.732536	-0.143752	-0.217084	-2.66905	-0.142618	0.269513	0.259939
0.868012	-0.0159166	-2.89695	0.742719	-0.128477	-0.257847	-2.88129	0.0245707	0.12711	0.0858899
0.908714	-0.0108256	-3.16191	0.707078	-0.0215528	-0.339372	-3.10089	-0.00531883	0.0882368	-0.00365923
0.852749	-0.0108256	-3.3861	0.696895	-0.174302	-0.369943	-3.44385	-0.127209	0.116676	-0.00349619
0.832398	-0.0210086	-3.50839	0.671437	-0.444157	-0.420897	-3.46657	-0.0671128	0.264165	-0.0603742
0.832398	0.0044494	-3.52877	0.656162	-0.220126	-0.400515	-3.48307	-0.0322334	0.168542	-0.263875
0.822222	0.0146334	-3.42686	0.645979	-0.123386	-0.400515	-3.3117	-0.105455	0.162759	-0.383977
0.796783	0.0095414	-3.28419	0.65107	-0.0521028	-0.349562	-3.1537	-0.0216299	0.0494684	-0.501017
0.766256	-0.0108256	-3.13133	0.656162	-0.153935	-0.3088	-3.25758	-0.0561346	-0.0236368	-0.564239
0.766256	-0.0566496	-3.02943	0.671437	0.0242712	-0.278228	-2.70549	-0.107929	0.0459663	-0.595372
0.771344	-0.102475	-2.96829	0.71217	-0.0368278	-0.257847	-2.5362	0.057844	0.204381	-0.61199
0.750993	-0.168666	-2.846	0.747811	0.0344542	-0.298609	-2.37463	-0.12788	0.314585	-0.535834
0.786607	-0.18394	-2.77466	0.763086	0.283943	-0.349562	-2.33622	-0.0739982	0.245899	-0.541081
0.786607	-0.138116	-2.69314	0.742719	0.100645	-0.410706	-3.0564	-0.110876	0.220375	-0.468125
0.822222	-0.133024	-2.72371	0.722353	0.0700962	-0.48204	-3.52893	-0.21474	0.135582	-0.258446
0.862924	-0.102475	-2.81543	0.696895	-0.265951	-0.543184	-3.76349	-0.112051	-0.0713629	-0.0460605
0.857836	-0.0413746	-2.87657	0.630704	-0.215035	-0.604327	-3.66454	-0.230487	0.0315864	-0.0516125
0.893451	0.0044494	-2.81543	0.656162	0.166836	-0.594137	-3.31492	-0.250403	0.122139	-0.0790761
0.888363	-0.0210086	-2.81543	0.661253	-0.0521028	-0.573756	-2.84799	-0.138006	0.207848	-0.110573
0.8731	-0.0210086	-2.74409	0.645979	0.0242712	-0.563565	-2.17973	-0.157747	0.410176	-0.144318
0.837485	0.0299074	-2.7339	0.65107	-0.118294	-0.543184	-1.26718	0.018499	0.599345	-0.495707
0.837485	0.106282	-2.77466	0.584879	-0.235401	-0.512612	-0.220334	0.0527076	0.632945	-0.760533
0.837485	0.141923	-2.79504	0.539055	-0.108111	-0.522803	0.898215	-0.034239	0.605496	-1.2007
0.837485	0.162289	-2.75428	0.467772	0.100645	-0.522803	1.41714	0.0182597	0.529212	-1.51975
0.761169	0.233572	-2.66257	0.457589	0.166836	-0.543184	1.71583	0.0762543	0.452407	-1.62479
0.715378	0.203022	-2.49952	0.49323	-0.0164618	-0.532993	1.92158	-0.00679316	0.290983	-1.74608
0.684852	0.0859154	-2.36704	0.477955	-0.0470108	-0.553374	1.80862	0.0525011	0.298899	-1.77242
0.623798	0.0095414	-2.20399	0.457589	-0.316867	-0.543184	1.72966	0.103144	0.276334	-1.73347
0.649237	-0.0821076	-2.05113	0.442314	-0.607089	-0.553374	1.45	0.0307024	0.234757	-1.84446
0.628886	-0.102475	-1.92884	0.416856	-0.67328	-0.563565	1.27519	0.113293	0.193645	-1.82497
0.623798	-0.158482	-1.91865	0.437222	-0.525623	-0.563565	0.860401	-0.117089	0.334781	-1.75727
0.603447	-0.189032	-1.94922	0.411764	-0.276134	-0.553374	0.372754	-0.158276	0.422761	-1.54822
0.598359	-0.194124	-2.03075	0.406673	-0.189577	-0.553374	-0.39709	-0.0554515	0.447596	-1.37328
0.588184	-0.107566	-2.14285	0.355757	-0.556173	-0.563565	-1.10091	-0.1515	0.255861	-1.13503
0.562745	-0.0973826	-2.23456	0.289566	-0.16921	-0.543184	-1.9358	-0.220113	0.018031	-0.894657
0.542394	-0.0922906	-2.27532	0.228466	-0.108111	-0.522803	-2.59539	-0.123905	0.218487	-0.690534
0.537306	-0.0260996	-2.3059	0.187733	0.0293632	-0.502421	-3.01616	-0.119082	0.218129	-0.682263
0.496604	-0.0566496	-2.27532	0.192825	0.202478	-0.48204	-3.24525	-0.153477	0.145193	-0.683456
0.476253	-0.112658	-2.20399	0.274291	0.46215	-0.512612	-2.97289	-0.057815	0.210997	-0.525392
0.450814	-0.204307	-2.13266	0.320115	0.579257	-0.502421	-2.68367	-0.154874	0.234181	-0.513257
0.466077	-0.321414	-2.06132	0.36594	0.314493	-0.512612	-2.46744	-0.110137	0.218583	-0.675839
0.496604	-0.407971	-2.00018	0.442314	0.0344542	-0.563565	-2.15264	-0.0696142	0.151785	-0.830391
0.501691	-0.443613	-1.96961	0.427039	-0.0419198	-0.594137	-1.97486	-0.0972715	0.131421	-0.702411
0.476253	-0.428338	-1.90846	0.396489	-0.245584	-0.65528	-1.8678	0.0179533	0.226042	-0.48985
0.522043	-0.316322	-1.8677	0.416856	-0.148844	-0.65528	-1.98869	0.128231	0.255513	-0.224094
0.501691	-0.229765	-1.8677	0.371031	0.0955542	-0.675662	-2.37161	0.0215875	0.231359	-0.214488
0.460989	-0.18394	-1.93903	0.325207	0.46215	-0.675662	-2.63274	-0.0128221	0.105983	-0.0889787
0.471165	-0.158482	-2.02056	0.294657	0.477425	-0.675662	-2.80376	0.0528127	0.0229622	-0.231812
0.537306	-0.148299	-2.04094	0.294657	0.721822	-0.675662	-3.1709	-0.0692041	-0.00659875	-0.00356281
0.567833	-0.117749	-2.01037	0.294657	0.660723	-0.685852	-3.39375	-0.123261	-0.0218815	-0.0437428
0.562745	-0.0413746	-1.91865	0.284474	0.161745	-0.675662	-3.55465	-0.0172882	0.00484362	-0.157527
0.57292	0.0299074	-1.85751	0.294657	0.319585	-0.685852	-3.54638	0.193637	0.0083314	-0.0531767
0.57292	0.0655494	-1.82694	0.284474	-0.0164618	-0.665471	-3.6367	0.065726	-0.0763758	-0.0782441
0.552569	0.0960984	-1.76579	0.264108	0.0802792	-0.665471	-3.48652	-0.0856014	-0.154506	-0.1315
0.491516	0.0859154	-1.69446	0.269199	-0.240493	-0.696043	-3.34577	0.0241361	0.0958289	-0.0617012
0.410111	0.10119	-1.55179	0.269199	-0.255768	-0.665471	-3.34781	0.0814006	0.0707141	-0.0824134
0.349058	0.136831	-1.48046	0.284474	-0.276134	-0.685852	-3.21713	0.0693822	-0.0477025	-0.118526
0.288004	0.162289	-1.5416	0.299749	-0.133569	-0.706233	-3.03001	0.117509	-0.0267057	-0.0443536
0.29818	0.147014	-1.64351	0.355757	0.156653	-0.665471	-3.15429	0.199595	-0.0844472	-0.136568
0.384672	0.0859154	-1.69446	0.33539	-0.0368278	-0.675662	-3.2588	0.00322204	-0.0839209	-0.267711
0.364321	0.0553654	-1.63332	0.360848	0.14647	-0.64509	-3.57704	0.0922583	0.0184533	-0.230564
0.323619	0.0400914	-1.37855	0.33539	-0.0266448	-0.634899	-3.63097	0.100074	0.031934	-0.293948
0.364321	0.0859154	-1.12379	0.325207	-0.367783	-0.624709	-4.06016	0.0720742	-0.10554	-0.31043
0.313443	0.106282	-0.930165	0.279382	-0.281226	-0.614518	-4.22794	0.169261	-0.214561	-0.236116
0.237127	0.213205	-0.879212	0.233558	-0.301592	-0.634899	-4.25947	0.290261	-0.117577	-0.184782
0.262566	0.233572	-0.970928	0.233558	-0.0368278	-0.614518	-4.1693	0.157821	-0.0703805	-0.216732
0.226951	0.25903	-1.17474	0.2081	-0.0673778	-0.65528	-4.04401	0.257901	-0.0383875	-0.3996
0.155722	0.25903	-1.3276	0.2081	-0.0164618	-0.675662	-3.67096	0.172575	-0.0303659	-0.568279
0.11502	0.253938	-1.43969	0.269199	0.350134	-0.696043	-3.33104	0.178191	-0.100824	-0.754056
0.0590542	0.172473	-1.51103	0.274291	0.0497292	-0.726615	-2.88522	0.0622182	-0.0281426	-0.564825
-0.0121748	0.126648	-1.55179	0.294657	0.482516	-0.696043	-2.5893	0.0876931	0.0134373	-0.440167
-0.0427018	0.0400914	-1.62313	0.299749	0.202478	-0.665471	-2.20546	0.192968	-0.0660837	-0.486217
-0.0630528	0.0553654	-1.62313	0.30484	-0.418699	-0.634899	-1.88026	0.283705	0.0135725	-0.551403
-0.0884918	0.0349994	-1.58236	0.294657	-0.408516	-0.604327	-1.61957	0.292648	-0.0291329	-0.495552
-0.149545	0.0706404	-1.49065	0.274291	-0.714013	-0.583946	-1.47614	0.292893	-0.0736163	-0.512082
-0.13937	0.116465	-1.41931	0.233558	-0.678371	-0.563565	-1.34836	0.415382	-0.0165574	-0.558618
-0.108843	0.172473	-1.40912	0.233558	-0.973685	-0.543184	-1.23892	0.249177	0.0537453	-0.505086
-0.0834038	0.172473	-1.47027	0.228466	-0.663097	-0.614518	-1.18425	0.26542	0.0423749	-0.43335
-0.0223498	0.208114	-1.60274	0.2081	-0.698738	-0.696043	-1.12935	0.278351	0.176461	-0.610138
0.0336152	0.203022	-1.72503	0.218283	-0.311775	-0.777568	-1.21027	0.271698	0.148399	-0.658147
0.0132642	0.203022	-1.78618	0.197917	-0.0113698	-0.757186	-1.26956	0.324791	0.0647649	-0.584403
-0.0121748	0.197931	-1.80656	0.223375	-0.0622858	-0.81833	-1.20942	0.218642	-0.0088451	-0.657763
-0.0274378	0.177564	-1.76579	0.233558	-0.0266448	-0.910045	-1.32855	0.26595	0.0779058	-0.730916
-0.0427018	0.172473	-1.63332	0.218283	-0.291409	-0.971189	-1.46093	0.206273	0.131238	-0.81298
-0.103755	0.157198	-1.43969	0.233558	-0.372875	-1.00176	-1.59114	0.268491	0.178794	-0.886584
-0.159721	0.147014	-1.18493	0.228466	-0.133569	-1.01195	-1.59887	0.0974463	0.0863688	-0.909483
-0.169896	0.208114	-0.919975	0.203008	-0.3576	-0.920236	-1.71776	0.170636	0.127213	-0.806616
-0.195335	0.208114	-0.644828	0.172459	-0.352508	-0.81833	-1.57174	0.153134	0.222845	-0.94581
-0.159721	0.223389	-0.451207	0.167367	-0.148844	-0.726615	-1.45773	0.254884	0.121581	-0.984553
-0.205511	0.213205	-0.318729	0.172459	-0.38815	-0.65528	-1.29297	0.244633	0.0461932	-1.04937
-0.200423	0.192839	-0.227014	0.162275	-0.291409	-0.532993	-0.804528	0.169263	0.106394	-1.10826
-0.205511	0.187747	-0.114917	0.141909	0.14647	-0.563565	-0.689066	0.228488	0.0377129	-0.977299
-0.18516	0.157198	-0.0741547	0.172459	-0.179393	-0.543184	-1.04173	0.283421	0.13753	-1.09578
-0.180072	0.136831	-0.0537727	0.147	0.156653	-0.604327	-0.917398	0.33223	0.128628	-1.15504
-0.129194	0.13174	-0.0232017	0.152092	0.00899615	-0.665471	-1.19899	0.256416	0.0376098	-1.02286
-0.113931	0.172473	0.0787043	0.136817	-0.250676	-0.696043	-1.87132	0.208793	0.139005	-0.93078
-0.119018	0.182656	0.17042	0.157184	-0.16921	-0.736805	-2.02398	0.197082	0.0933705	-0.998046
-0.129194	0.187747	0.262135	0.17755	-0.408516	-0.716424	-2.17216	0.24171	0.161429	-0.999112
-0.190247	0.162289	0.384422	0.167367	-0.291409	-0.665471	-2.27515	0.221867	0.114204	-0.999502
-0.180072	0.197931	0.476138	0.223375	0.105737	-0.573756	-2.02278	0.177404	0.0351334	-1.02965
-0.159721	0.182656	0.567853	0.2081	-0.0164618	-0.461659	-1.41774	0.246737	-0.0119536	-1.36436
-0.154633	0.223389	0.669759	0.203008	-0.0877438	-0.369943	-0.517635	0.230766	-0.00710078	-1.73268
-0.215686	0.192839	0.781856	0.17755	-0.418699	-0.288419	0.511385	0.275702	0.0232534	-2.29823
-0.307266	0.147014	0.924524	0.197917	-0.596906	-0.257847	1.68671	0.251206	0.0910863	-2.64592
-0.347969	0.167381	1.12834	0.192825	-0.489982	-0.278228	2.39499	0.136708	0.101988	-2.97392
-0.36832	0.141923	1.37291	0.218283	-0.306684	-0.298609	2.72408	0.0800606	0.12911	-3.12843
-0.409022	0.182656	1.64806	0.172459	-0.428882	-0.31899	3.0133	0.136361	0.0888529	-3.06883
-0.424286	0.197931	1.84168	0.152092	-0.337233	-0.329181	2.97943	0.17872	0.0962	-3.16339
-0.444637	0.213205	1.95378	0.136817	-0.301592	-0.3088	2.85856	0.172464	0.188356	-3.20981
-0.41411	0.22848	1.97416	0.055351	-0.418699	-0.247656	2.69405	0.222581	0.283282	-3.2153
-0.403934	0.192839	1.98435	0.045168	-0.174302	-0.155941	2.61219	0.154727	0.285266	-3.24152
-0.424286	0.197931	2.02511	-0.021023	-0.0521028	-0.0642248	2.3551	0.330052	0.241472	-3.03165
-0.470076	0.172473	2.07606	-0.015931	0.227936	0.0172992	1.97804	0.238048	0.136973	-2.89349
-0.495515	0.136831	2.13721	0.00952696	0.217752	0.119205	1.37922	0.280823	0.269786	-2.656
-0.495515	0.0757324	2.13721	0.00952696	0.171928	0.139587	0.783253	0.365836	0.284108	-2.44605
-0.424286	0.0655494	2.18816	0.024802	-0.0215528	0.129396	0.284189	0.287526	0.156771	-2.23012
-0.439549	0.0248164	2.23911	0.01971	-0.118294	0.139587	-0.205531	0.333553	0.0803114	-1.85018
-0.531129	0.0248164	2.38178	0.00952696	-0.00118685	0.109015	-0.605819	0.36532	0.026452	-1.59226
-0.571831	0.0502744	2.53464	-0.021023	-0.113202	0.109015	-0.752062	0.161446	0.0980971	-1.52352
-0.627797	0.0604574	2.71807	-0.031206	0.0293632	0.0988242	-0.593878	0.147893	0.0735161	-1.53381
-0.673587	0.111373	2.84036	-0.112672	-0.0724698	0.0886342	-0.282337	0.170594	0.0111091	-1.44043
-0.709202	0.187747	2.9015	-0.13813	0.375592	0.129396	0.0133192	0.292708	0.119882	-1.33391
-0.699026	0.177564	2.93207	-0.209412	0.294127	0.149777	0.111395	0.20242	0.187875	-1.36903
-0.765167	0.141923	2.96265	-0.194138	0.17702	0.149777	0.111731	0.280675	0.20566	-1.20759
-0.780431	0.223389	3.03398	-0.153405	0.202478	0.210921	-0.0833109	0.29223	0.195234	-0.985001
-0.800782	0.238663	3.17665	-0.092305	0.289035	0.261874	-0.253354	0.282834	0.0740945	-0.800551
-0.785518	0.28958	3.31932	-0.026114	0.151561	0.292446	-0.630729	0.0974072	-0.110094	-0.502391
-0.775343	0.330313	3.41103	0.014619	-0.601997	0.292446	-1.03286	0.151247	0.0123407	-0.320249
-0.795694	0.350679	3.50275	-0.00574804	-0.362691	0.302636	-1.21367	0.224797	0.301448	-0.245161
-0.836396	0.365954	3.58427	0.024802	-0.291409	0.282255	-1.26251	0.130998	0.449139	-0.0343573
-0.846572	0.335404	3.73713	0.029893	-0.301592	0.231302	-1.46735	0.134504	0.479638	0.0426514
-0.89745	0.269213	3.84923	0.01971	0.00899615	0.170158	-1.57613	0.127652	0.549834	0.104978
-0.917801	0.243755	3.90018	-0.015931	-0.123386	0.170158	-1.54694	0.288907	0.610642	0.130189
-0.94324	0.111373	3.90018	-0.061756	0.0802792	0.159968	-1.48467	0.140626	0.509363	0.0473749
-0.94324	0.0859154	3.84923	-0.077031	0.14647	0.19054	-1.36477	0.290747	0.437544	0.0687032
-0.927976	0.0757324	3.91037	-0.061756	0.609807	0.210921	-1.2863	0.252174	0.310437	0.00971105
-0.938152	0.0604574	4.07342	-0.122855	0.93567	0.282255	-1.159	0.30419	0.295459	0.171951
-0.902537	0.0757324	4.318	-0.082122	0.58944	0.272064	-1.07325	0.243214	0.290381	0.197889
-0.917801	0.192839	4.57276	-0.087214	0.61999	0.312827	-0.958658	0.0555056	0.158289	0.115057
-0.927976	0.243755	4.70524	-0.092305	0.375592	0.312827	-0.833201	0.183411	0.187074	0.0805572
-0.94324	0.299763	4.69505	-0.087214	0.141378	0.353589	-0.736133	0.172698	0.222785	0.100993
-0.958503	0.304854	4.43009	-0.082122	-0.123386	0.384161	-0.754459	0.170386	0.173758	0.106958
-0.98903	0.320129	4.11418	-0.031206	0.0751872	0.414733	-1.00681	-0.0012073	0.204409	-0.0652785
-1.00938	0.253938	3.80847	-0.036298	0.0700962	0.414733	-1.47613	0.0844296	0.198479	0.0987427
-1.09078	0.177564	3.58427	-0.026114	0.46215	0.394352	-1.81352	0.0534328	0.12858	0.270423
-1.06535	0.157198	3.39065	0.014619	0.4316	0.414733	-1.9522	0.0378422	0.181913	0.420565
-1.1264	0.0706404	3.38046	0.034985	0.635265	0.445305	-1.9925	0.0441257	0.232887	0.360088
-1.1264	0.0859154	3.42122	0.045168	0.884754	0.435114	-2.06841	0.0144479	0.183664	0.258895
-1.11114	0.111373	3.52313	0.045168	1.00186	0.445305	-1.77495	0.171497	0.160863	0.127835
-1.09078	0.208114	3.6658	-0.00574804	0.563982	0.445305	-1.52497	0.0060175	0.0468452	0.200096
-1.01447	0.299763	3.81866	-0.026114	0.737097	0.496258	-1.32925	0.0877843	0.109065	0.000397327
-1.00938	0.335404	3.82885	-0.056664	0.309401	0.496258	-0.905091	0.263319	0.129716	0.0590097
-1.00938	0.350679	3.72694	-0.122855	0.268669	0.53702	-0.697336	0.306014	0.114021	-0.0170005
-1.03482	0.391412	3.54351	-0.117763	0.0751872	0.53702	-0.406652	0.201034	0.0769155	-0.022202
-1.06535	0.427053	3.29894	-0.092305	0.253394	0.557401	-0.126173	0.158594	0.180264	0.0394551
-1.09587	0.518702	3.03398	-0.077031	0.314493	0.598164	0.0960128	0.106613	0.0671499	0.0464549
-1.11622	0.559435	2.77921	-0.046481	0.136287	0.608354	0.153252	0.0975169	0.0692574	-0.0243854
-1.14675	0.564527	2.60597	-0.01084	0.553799	0.618545	0.124727	0.336019	-0.0536666	-0.088622
-1.16201	0.554343	2.44292	0.00952696	0.681089	0.618545	0.233232	0.26492	-0.0209403	-0.0490862
-1.23833	0.523794	2.41235	-0.000656045	0.538524	0.628735	0.123479	0.0942687	0.0331926	-0.0767376
-1.28412	0.518702	2.43273	-0.026114	0.4927	0.618545	0.19205	0.148065	0.155473	-0.0687196
-1.30956	0.518702	2.53464	-0.036298	0.507974	0.587973	0.114415	0.11609	0.0773462	-0.183827
-1.30447	0.533977	2.67731	-0.036298	0.0802792	0.557401	-0.0164276	0.134035	-0.00692017	-0.288635
-1.30956	0.488153	2.7894	-0.031206	0.105737	0.506448	-0.123836	0.230889	-0.02687	-0.349443
-1.29938	0.401595	2.81998	-0.041389	0.319585	0.526829	-0.10058	0.128729	-0.180902	-0.367997
-1.28921	0.355771	2.86074	-0.051572	0.253394	0.557401	-0.14671	0.333654	-0.0437345	-0.365828
-1.23833	0.355771	2.88112	-0.092305	0.563982	0.598164	-0.0401954	0.213322	-0.00812574	-0.348948
-1.1671	0.376137	2.83017	-0.077031	0.838929	0.638926	-0.0870296	0.211425	-0.0487631	-0.419171
-1.08061	0.396503	2.74864	-0.082122	1.03241	0.689879	-0.123682	0.175612	0.0574428	-0.428524
-0.983942	0.477969	2.62636	-0.077031	0.757463	0.740832	-0.134787	0.183501	0.13761	-0.300456
-0.892362	0.518702	2.54483	-0.051572	0.665814	0.71026	-0.083271	0.2968	0.00382601	-0.132073
-0.861835	0.523794	2.45312	-0.066847	0.930578	0.70007	0.19714	0.243931	-0.100862	-0.135559
-0.816045	0.483061	2.41235	-0.102489	0.742189	0.659307	0.384484	0.266611	-0.132141	-0.0379998
-0.795694	0.427053	2.39197	-0.112672	0.65054	0.577782	0.525122	0.189258	-0.096964	0.0588945
-0.800782	0.371045	2.33083	-0.13813	0.497791	0.567592	0.514622	0.285766	-0.0218604	0.104233
-0.826221	0.320129	2.21873	-0.178863	0.324676	0.577782	0.647248	0.17259	-0.0865556	0.400689
-0.821133	0.264122	2.16778	-0.178863	0.467241	0.506448	0.467362	0.228895	0.0298165	0.527293
-0.872011	0.233572	2.07606	-0.148313	0.46215	0.486067	0.114506	0.306668	0.00903919	0.632657
-0.877098	0.213205	2.02511	-0.183954	0.604715	0.394352	-0.272145	0.225739	0.0182937	0.64817
-0.841484	0.264122	2.06587	-0.183954	0.681089	0.312827	-0.945218	0.16663	-0.0327612	0.691334
-0.856747	0.233572	2.10663	-0.199229	1.04769	0.272064	-1.2267	0.29074	8.63878e-05	0.667552
-0.831308	0.279396	2.16778	-0.183954	1.10879	0.251683	-1.13739	0.154355	0.0515478	0.399044
-0.754992	0.264122	2.13721	-0.194138	1.00186	0.251683	-1.19928	0.194163	-0.0147829	0.155941
-0.724465	0.304854	2.02511	-0.204321	0.925487	0.323017	-1.10694	0.334732	0.0155312	-0.0851598
-0.673587	0.299763	1.83149	-0.183954	1.13933	0.384161	-0.729455	0.317268	-0.023601	-0.188549
-0.683763	0.253938	1.62768	-0.173771	1.02223	0.445305	0.0534209	0.376716	0.0353305	-0.170877
-0.658324	0.243755	1.43405	-0.178863	1.05787	0.516639	1.27595	0.275575	0.140323	-0.0168325
-0.64306	0.192839	1.24043	-0.199229	0.940761	0.547211	2.41881	0.201824	0.112842	-0.0649699
-0.602358	0.162289	1.08757	-0.219596	1.02732	0.53702	3.24639	0.259335	0.150603	-0.0957793
-0.587095	0.162289	0.904143	-0.229779	0.976403	0.506448	3.32524	0.259377	0.0907106	-0.0761309
-0.607446	0.182656	0.802237	-0.194138	1.21571	0.496258	3.19965	0.307908	0.0530007	0.0788363
-0.607446	0.167381	0.741094	-0.219596	1.12406	0.455495	3.01284	0.291314	0.0368411	0.0567532
-0.632885	0.197931	0.741094	-0.301061	1.22589	0.404542	2.87918	0.166242	-0.0185484	0.184188
-0.673587	0.182656	0.710522	-0.341794	1.16479	0.404542	2.77391	0.324637	0.0626162	0.269325
-0.678675	0.13174	0.608616	-0.402894	1.05278	0.414733	2.78779	0.314375	-0.0826279	0.488161
-0.699026	0.0859154	0.414994	-0.463993	0.884754	0.486067	2.49483	0.322431	-0.00783122	0.469319
-0.693938	0.0400914	0.211182	-0.504726	0.77783	0.577782	2.37784	0.357538	0.0695064	0.646473
-0.663411	0.0248164	0.0277513	-0.530184	0.732005	0.618545	2.05026	0.233413	0.130372	0.80617
-0.673587	0.0095414	-0.0741547	-0.540367	1.08333	0.659307	1.94447	0.178111	0.0904545	0.877162
-0.64306	0.0451824	-0.125108	-0.5811	1.24117	0.669498	1.79709	0.178616	0.0567988	0.867868
-0.607446	0.0451824	-0.155679	-0.565825	0.976403	0.598164	1.77123	0.238083	0.178746	0.816412
-0.627797	0.0451824	-0.196442	-0.570917	0.859296	0.53702	1.70682	0.25119	0.186337	1.14211
-0.612534	0.0197244	-0.237204	-0.606558	0.711639	0.475876	1.40052	0.163138	0.124173	1.04847
-0.637973	0.0299074	-0.288157	-0.606558	0.798196	0.424923	1.25846	0.0610681	0.124952	1.06164
-0.64306	0.0146334	-0.318729	-0.647291	0.788013	0.394352	1.34121	0.160849	0.0871109	1.28251
-0.653236	0.0146334	-0.390063	-0.728757	0.844021	0.404542	1.66096	0.280923	-0.0361018	1.51716
-0.663411	0.0146334	-0.512351	-0.784765	0.640356	0.455495	1.90476	0.282397	0.0557685	1.66853
-0.714289	-0.0057336	-0.593875	-0.871322	0.706547	0.526829	1.84644	0.223925	0.136048	1.74033
-0.749904	-0.0057336	-0.563304	-0.89678	0.691272	0.557401	1.68996	0.289926	0.0987272	1.86735
-0.765167	-0.0617416	-0.522541	-0.876414	0.788013	0.638926	1.4567	0.321936	0.105093	1.9527
-0.749904	-0.0566496	-0.400254	-0.845864	0.889845	0.628735	1.106	0.188238	0.0629692	1.95659
-0.780431	-0.000641599	-0.33911	-0.76949	0.737097	0.577782	0.616276	0.145548	0.0377533	1.90635
-0.785518	0.0655494	-0.308538	-0.744032	0.772738	0.53702	0.342842	0.290417	-0.00312221	2.0151
-0.754992	0.0604574	-0.50216	-0.708391	0.655631	0.475876	0.25046	0.205826	-0.113893	2.07649
-0.780431	0.0910074	-0.83845	-0.713482	0.472333	0.414733	0.388698	0.217085	-0.0850157	2.01996
-0.780431	0.0808234	-1.2155	-0.764398	0.395959	0.404542	0.61578	0.27008	0.0981519	1.97257
-0.800782	0.0400914	-1.56198	-0.759307	0.375592	0.384161	0.617572	0.215847	0.0809903	1.87353
-0.770255	0.0349994	-1.80656	-0.759307	0.518158	0.384161	0.788147	0.353634	-0.0154807	1.85134
-0.790606	0.0197244	-1.93903	-0.759307	0.579257	0.414733	0.76855	0.27312	0.0489904	1.85333
-0.800782	0.0197244	-2.02056	-0.764398	0.395959	0.414733	0.825389	0.27636	0.108396	1.83207
-0.805869	0.0146334	-2.00018	-0.835681	0.548707	0.465686	0.797758	0.21072	0.160194	1.81709
-0.85166	-0.0210086	-1.96961	-0.871322	0.594532	0.475876	0.728585	0.14957	0.084961	1.84877
-0.831308	-0.0362836	-1.87789	-0.891689	0.920395	0.506448	0.944005	0.335444	0.140038	1.81707
-0.85166	-0.0362836	-1.79637	-0.912055	0.314493	0.53702	0.868959	0.32198	0.276979	1.78966
-0.866923	-0.0260996	-1.7556	-0.89678	0.553799	0.516639	0.625483	0.294701	0.242897	1.7827
-0.861835	0.0655494	-1.81675	-0.901872	0.390867	0.455495	0.242038	0.356319	0.202885	1.6534
-0.85166	0.121556	-2.04094	-0.906963	0.365409	0.353589	-0.238937	0.335874	0.205464	1.57184
-0.821133	0.177564	-2.23456	-0.901872	0.187203	0.323017	-0.770827	0.261542	0.0182077	1.45975
-0.826221	0.141923	-2.53009	-0.891689	0.406142	0.333208	-1.23742	0.341255	0.0193325	1.48134
-0.846572	0.121556	-2.79504	-0.881505	0.655631	0.282255	-1.91135	0.379757	0.0908038	1.5105
-0.856747	0.141923	-2.96829	-0.871322	1.15461	0.312827	-2.25177	0.303856	0.30591	1.47214
-0.836396	0.152106	-3.04981	-0.871322	1.19534	0.37397	-2.26544	0.287654	0.217845	1.71255
-0.841484	0.213205	-3.07019	-0.871322	1.07314	0.384161	-2.13806	0.197953	0.145811	1.70828
-0.795694	0.238663	-3.00905	-0.876414	0.940761	0.37397	-1.98594	0.35038	0.0078988	1.73952
-0.800782	0.253938	-2.91733	-0.952788	0.991678	0.36378	-1.66891	0.362677	-0.027238	1.79945
-0.749904	0.136831	-2.83581	-0.973154	0.961128	0.36378	-1.30724	0.329337	-0.0543056	1.92221
-0.673587	0.0349994	-2.71352	-1.02916	0.614898	0.36378	-0.829861	0.325706	-0.0152947	2.06053
-0.59727	-0.0770166	-2.57085	-1.03935	0.355226	0.343399	-0.39493	0.298937	0.220365	2.20909
-0.561656	-0.168666	-2.55047	-1.02407	0.207569	0.343399	-0.133722	0.368842	0.388754	2.13304
-0.566744	-0.199215	-2.53009	-0.988429	0.0242712	0.312827	0.0136496	0.273436	0.594927	2.07158
-0.561656	-0.163574	-2.632	-0.993521	0.33486	0.333208	0.0513411	0.315413	0.587635	1.99875
-0.637973	-0.0668326	-2.7339	-0.942605	0.446875	0.333208	-0.0713003	0.255106	0.485073	1.85926
-0.683763	0.0044494	-2.846	-0.952788	0.859296	0.343399	-0.0585259	0.122375	0.607352	1.77881
-0.719377	0.0960984	-2.83581	-0.871322	0.869479	0.384161	-0.314526	0.221695	0.453033	1.60388
-0.729553	0.172473	-2.82562	-0.917147	0.920395	0.384161	-0.537812	0.0900674	0.321016	1.63116
-0.729553	0.172473	-2.846	-0.917147	1.23098	0.394352	-0.725972	0.108667	0.287807	1.44308
-0.765167	0.10119	-2.87657	-0.962971	0.803288	0.37397	-0.907928	0.128064	0.168664	1.28477
-0.800782	0.0299074	-2.90714	-0.962971	0.721822	0.353589	-1.09076	0.0783286	0.170766	1.05494
-0.826221	-0.0668326	-2.87657	-0.973154	0.518158	0.333208	-1.42512	0.0926338	0.281669	0.941241
-0.821133	-0.21449	-2.83581	-0.978246	0.355226	0.343399	-1.60652	0.103785	0.349702	0.757015
-0.800782	-0.316322	-2.7339	-1.0088	0.182111	0.333208	-1.76881	0.0116385	0.35545	0.66782
-0.790606	-0.382513	-2.632	-0.988429	0.329768	0.323017	-1.70797	0.0778476	0.356122	0.533863
-0.739728	-0.387605	-2.47914	-1.01898	0.553799	0.333208	-1.6659	0.0473521	0.297088	0.375388
-0.709202	-0.362147	-2.38742	-1.01898	0.507974	0.312827	-1.53695	0.119635	0.255552	0.516177
-0.632885	-0.265406	-2.22437	-0.983338	0.543616	0.343399	-1.37778	0.227192	0.214862	0.82316
-0.541305	-0.158482	-2.14285	-1.01898	0.406142	0.353589	-1.40711	0.148229	0.179869	1.05385
-0.464988	-0.122841	-2.11227	-0.993521	0.472333	0.292446	-1.46593	0.2282	0.166916	1.21179
-0.388671	-0.107566	-2.1938	-0.973154	0.350134	0.272064	-1.43991	0.190275	0.315897	1.33382
-0.327618	-0.102475	-2.3059	-1.0088	0.192294	0.241493	-1.48918	0.137503	0.274812	1.35007
-0.261476	-0.0311916	-2.43837	-1.02916	0.339951	0.210921	-1.70988	0.298092	0.283422	1.22322
-0.220774	-0.0210086	-2.53009	-1.02407	0.416325	0.241493	-2.05041	0.0843716	0.304599	0.962025
-0.18516	0.0095414	-2.59123	-1.02916	-0.00627885	0.221111	-1.95451	-0.0321319	0.32806	0.706092
-0.18516	-0.0566496	-2.59123	-1.0088	0.151561	0.20073	-1.53892	-0.000987064	0.345658	0.534933
-0.18516	-0.0821076	-2.53009	-0.978246	0.136287	0.20073	-1.89244	0.0504756	0.369714	0.157889
-0.200423	-0.0922906	-2.49952	-0.952788	-0.0673778	0.170158	-1.90138	0.177934	0.31531	-0.0340609
-0.169896	-0.0973826	-2.48933	-0.917147	0.00899615	0.149777	-2.17658	0.0727184	0.166582	-0.149466
-0.124106	-0.122841	-2.45875	-0.881505	-0.0928358	0.129396	-2.58949	0.0921036	0.141619	-0.333501
-0.0935788	-0.0973826	-2.35685	-0.906963	-0.0622858	0.149777	-2.77483	0.0630728	0.144095	-0.345845
-0.0579648	-0.0922906	-2.34666	-0.891689	-0.306684	0.19054	-2.88225	0.0746594	0.0672065	-0.45533
-0.0477888	-0.127933	-2.28551	-0.881505	-0.51544	0.20073	-2.606	0.116912	0.252831	-0.470258
-0.0121748	-0.168666	-2.28551	-0.840772	-0.871853	0.20073	-2.09323	0.21469	0.206749	-0.463572
0.0234402	-0.204307	-2.28551	-0.866231	-0.739471	0.251683	-1.44103	0.0833885	0.205872	-0.434048
0.0132642	-0.219582	-2.33647	-0.89678	-0.464524	0.272064	-0.500581	-0.0329565	0.279067	-0.232175
0.0539662	-0.21449	-2.4078	-0.952788	-0.225218	0.251683	0.381074	0.0739751	0.199745	-0.0557845
0.0590542	-0.219582	-2.4078	-0.998612	-0.525623	0.221111	1.56462	0.122629	0.159791	0.101519
0.0692302	-0.209398	-2.35685	-1.0088	-0.51544	0.109015	2.26578	0.105395	0.0538733	0.34665
0.0794052	-0.321414	-2.33647	-1.03425	-0.632547	0.109015	2.45846	0.0929775	0.111873	0.482156
0.0794052	-0.377422	-2.31609	-1.04953	-0.321959	0.0784432	2.27569	0.0782772	0.012833	0.588016
0.0794052	-0.413063	-2.23456	-1.0088	-0.113202	0.00710923	1.98972	0.069885	0.0630694	0.663161
0.0743172	-0.474162	-2.15304	-0.983338	-0.220126	-0.0336538	1.79593	0.280662	0.112341	0.643546
0.0539662	-0.49962	-2.04094	-0.947696	-0.0979278	-0.125369	1.49399	0.162619	-0.00804335	0.519311
0.0387032	-0.525078	-2.02056	-0.922238	-0.332142	-0.186513	1.40522	0.231588	0.0186966	0.487604
-0.00708679	-0.463979	-2.06132	-0.922238	-0.301592	-0.227275	1.05133	0.178229	-0.0981736	0.489116
0.0285272	-0.479254	-2.16323	-0.932422	-0.194668	-0.237466	0.460221	0.196893	-0.017452	0.614073
0.0794052	-0.438521	-2.21418	-0.947696	-0.347417	-0.237466	0.00408708	0.246321	0.0796888	0.600077
0.104844	-0.357055	-2.12247	-1.0037	-0.423791	-0.237466	-0.441418	0.272705	0.0293665	0.711427
0.145546	-0.326506	-1.92884	-1.03935	-0.362691	-0.186513	-1.1763	0.301505	0.0587885	0.824863
0.181161	-0.336689	-1.67408	-1.05971	-0.556173	-0.125369	-1.90694	0.257076	0.140021	0.818716
0.221863	-0.331597	-1.48046	-1.07499	-0.520531	-0.0744158	-2.78039	0.283397	0.13135	0.908559
0.267653	-0.321414	-1.44989	-1.03935	-0.352508	-0.0438438	-3.36184	0.237303	0.127575	0.83241
0.288004	-0.290864	-1.53141	-1.01898	-0.311775	-0.00308177	-3.44318	0.263581	0.179212	0.975506
0.34397	-0.280681	-1.70465	-0.952788	-0.556173	-0.0234628	-3.23961	0.166009	0.169782	1.04832
0.349058	-0.285773	-1.88808	-0.871322	-0.423791	-0.0336538	-3.09965	0.0828794	0.135299	0.926194
0.369409	-0.24504	-2.02056	-0.861139	-0.510348	-0.0336538	-3.08493	0.136361	0.166077	0.823261
0.364321	-0.255223	-2.10208	-0.810223	-0.64273	-0.0744158	-2.96321	0.154564	0.1267	0.879212
0.354146	-0.24504	-2.16323	-0.815314	-0.286317	-0.0234628	-2.89798	0.158901	0.227166	0.825089
0.333795	-0.250131	-2.22437	-0.825498	-0.342325	0.0172992	-3.04144	0.253243	0.256662	0.739862
0.364321	-0.21449	-2.18361	-0.820406	-0.276134	0.0580622	-3.38085	0.208789	0.176187	0.759137
0.349058	-0.21449	-2.12247	-0.805131	-0.719104	0.129396	-3.84421	0.243925	0.246857	0.749506
0.38976	-0.204307	-2.03075	-0.789856	-0.51544	0.170158	-3.96015	0.189458	0.12254	0.644111
0.415199	-0.194124	-1.95942	-0.805131	-0.495073	0.180349	-4.11238	0.164182	0.169719	0.68802
0.466077	-0.234857	-1.93903	-0.820406	-0.601997	0.149777	-4.29038	0.158368	0.28514	0.546752
0.486428	-0.260315	-2.01037	-0.80004	-0.459432	0.0988242	-4.16382	0.261837	0.225436	0.626306
0.501691	-0.219582	-2.17342	-0.856047	-0.245584	0.0886342	-4.07795	0.211539	0.185796	0.63817
0.532218	-0.229765	-2.31609	-0.850956	-0.13866	0.0274902	-4.06057	0.102553	0.105353	0.657391
0.52713	-0.204307	-2.5199	-0.830589	-0.347417	-0.0336538	-4.1148	0.0259362	0.131866	0.725595
0.542394	-0.173757	-2.632	-0.774582	-0.260859	-0.0540348	-4.16785	-0.0377602	0.248133	0.707003
0.52713	-0.204307	-2.69314	-0.693116	-0.291409	-0.0132718	-4.23286	0.0194435	0.272925	0.588
0.506779	-0.18394	-2.69314	-0.708391	-0.739471	0.0274902	-4.13904	-7.75263e-05	0.324618	0.493402
0.496604	-0.133024	-2.64219	-0.662566	-0.581631	0.109015	-4.32064	-0.0267984	0.236755	0.295438
0.506779	-0.107566	-2.53009	-0.6422	-0.372875	0.159968	-4.44989	-0.0602638	0.193228	0.189607
0.516955	-0.107566	-2.4078	-0.662566	-0.678371	0.210921	-4.63112	0.0368912	0.216176	0.109865
0.542394	-0.0719246	-2.24475	-0.632016	-0.932952	0.210921	-4.92371	-0.0469485	0.236125	-0.169564
0.562745	-0.117749	-2.11227	-0.637108	-1.06533	0.159968	-5.16436	-0.0497978	0.271243	-0.186053
0.583096	-0.122841	-2.06132	-0.652383	-0.876944	0.0988242	-5.36456	0.0130618	0.131143	-0.297285
0.623798	-0.138116	-2.04094	-0.652383	-0.601997	0.0580622	-5.45956	-0.0329079	0.170376	-0.311471
0.654325	-0.143207	-1.98999	-0.682932	-0.556173	0.0172992	-5.56167	0.159919	0.344843	-0.266752
0.705203	-0.153391	-2.00018	-0.693116	-0.571448	-0.0132718	-5.49854	0.0288614	0.316644	-0.198817
0.710291	-0.209398	-2.05113	-0.713482	-0.240493	-0.0438438	-5.27946	-0.0188602	0.342965	-0.12164
0.715378	-0.234857	-2.09189	-0.657474	-0.398333	-0.0336538	-4.81431	0.123694	0.363882	-0.262484
0.710291	-0.285773	-2.11227	-0.637108	-0.291409	0.0172992	-4.5125	0.117205	0.435992	-0.314274
0.730642	-0.351964	-2.07151	-0.586192	-0.439066	0.0682522	-4.12524	0.151217	0.373452	-0.486535
0.73573	-0.346872	-2.00018	-0.576009	-0.311775	0.129396	-3.64619	0.142378	0.327476	-0.460602
0.730642	-0.316322	-1.96961	-0.565825	-0.83112	0.149777	-3.30279	0.129361	0.338257	-0.538095
0.730642	-0.21449	-1.9798	-0.550551	-1.00423	0.149777	-2.89127	0.278347	0.326083	-0.510219
0.832398	-0.163574	-1.93903	-0.530184	-1.03988	0.170158	-2.57935	0.142465	0.334636	-0.58438
0.888363	-0.209398	-1.94922	-0.520001	-1.33519	0.129396	-2.22811	0.0478618	0.405953	-0.783593
0.949417	-0.24504	-1.89827	-0.520001	-1.09079	0.0886342	-1.95531	0.196415	0.351176	-0.958171
0.969768	-0.229765	-1.85751	-0.520001	-1.00933	0.00710923	-1.7834	0.152617	0.475071	-1.01323
0.934153	-0.168666	-1.73522	-0.504726	-0.902402	-0.0132718	-1.84422	0.155236	0.425069	-1.11737
0.903627	-0.0973826	-1.61294	-0.504726	-0.423791	-0.0336538	-2.12531	0.0635848	0.488124	-0.908399
0.862924	-0.0413746	-1.46008	-0.489451	-0.118294	-0.0132718	-2.39936	-0.0848497	0.420645	-0.923388
0.817134	0.0197244	-1.30722	-0.509818	-0.235401	-0.0132718	-2.73652	0.151285	0.275641	-0.770632
0.786607	0.0095414	-1.27665	-0.504726	-0.133569	0.00710923	-2.94013	0.164526	0.291988	-0.787739
0.761169	-0.0821076	-1.27665	-0.494543	-0.0521028	0.0172992	-3.13657	0.0771381	0.355558	-0.690438
0.68994	-0.234857	-1.3276	-0.499634	-0.271042	0.0682522	-3.31969	0.124751	0.53235	-0.493131
0.649237	-0.321414	-1.3276	-0.448718	-0.281226	0.0274902	-3.49093	0.0760622	0.715175	-0.458147
0.598359	-0.40288	-1.28684	-0.458902	-0.678371	0.0274902	-3.27239	-0.0568892	0.712107	-0.309894
0.623798	-0.474162	-1.23588	-0.469085	-0.617272	0.00710923	-3.29412	0.0891726	0.833998	-0.139728
0.608535	-0.504712	-1.17474	-0.418169	-0.556173	-0.00308177	-3.37432	0.163426	0.788858	-0.154741
0.613623	-0.479254	-1.14417	-0.402894	-0.530715	-0.00308177	-3.31764	0.0200235	0.734665	-0.298618
0.532218	-0.413063	-1.01169	-0.357069	-0.408516	-0.00308177	-2.90112	0.196044	0.606006	-0.652534
0.552569	-0.362147	-0.83845	-0.346886	-0.48489	0.0172992	-2.53039	0.161192	0.523338	-0.929402
0.57292	-0.316322	-0.634638	-0.336703	-0.38815	0.0376812	-2.39756	0.0572379	0.446651	-1.32505
0.654325	-0.295956	-0.451207	-0.341794	-0.505257	0.0376812	-1.92699	-0.0418956	0.377574	-1.61852
0.73573	-0.326506	-0.32892	-0.316336	-0.668188	0.0376812	-1.58168	0.127822	0.387643	-1.90377
0.750993	-0.382513	-0.237204	-0.280695	-0.495073	0.0682522	-1.59691	0.00834879	0.355822	-1.87301
0.796783	-0.463979	-0.227014	-0.239962	-0.571448	0.0580622	-1.64466	-0.0756188	0.422432	-1.90525
0.852749	-0.570903	-0.196442	-0.290878	-0.719104	0.0886342	-2.09134	-0.0571769	0.629701	-1.87288
0.944329	-0.652369	-0.16587	-0.331611	-0.729288	0.0478712	-2.76227	-0.0640412	0.580368	-1.88266
0.934153	-0.708377	-0.0945357	-0.367252	-0.556173	0.0478712	-3.23751	-0.17464	0.437808	-1.62049
0.888363	-0.71856	0.0175613	-0.428352	-0.810753	0.0682522	-3.35256	-0.171162	0.581487	-1.58728
0.857836	-0.662552	0.150039	-0.479268	-0.668188	0.0580622	-3.30201	-0.00740473	0.617957	-1.32675
0.832398	-0.565811	0.251945	-0.504726	-0.652913	0.0580622	-2.98558	0.0043146	0.50248	-1.21432
0.812046	-0.509804	0.384422	-0.489451	-0.80057	0.0376812	-2.45543	0.0622735	0.438373	-1.08626
0.771344	-0.413063	0.527091	-0.438535	-1.2079	0.0376812	-1.58931	0.135323	0.349175	-0.876438
0.812046	-0.40288	0.730903	-0.42326	-1.23845	0.0478712	-0.495972	0.210927	0.400222	-0.633568
0.91889	-0.423246	0.904143	-0.387619	-1.24354	0.00710923	0.544792	0.195104	0.520656	-0.338179
0.929065	-0.377422	0.944906	-0.331611	-1.21299	0.00710923	1.51472	0.121269	0.619824	-0.275457
0.868012	-0.321414	0.904143	-0.336703	-1.0246	-0.0336538	2.07293	0.0654737	0.60541	-0.473821
0.8731	-0.229765	0.883762	-0.306153	-0.759837	-0.0438438	2.20964	0.0803682	0.655338	-0.431991
0.949417	-0.163574	1.02643	-0.336703	-0.780204	-0.0744158	2.25199	-0.0107759	0.577924	-0.390875
0.878188	-0.148299	1.19967	-0.382527	-0.841303	-0.0438438	2.18935	-0.07636	0.555639	-0.485132
0.8731	-0.158482	1.52577	-0.351978	-0.892219	-0.0846068	1.9467	-0.0214566	0.36043	-0.506495
0.857836	-0.122841	1.83149	-0.428352	-0.927861	-0.0744158	1.85098	-0.108841	0.275651	-0.354978
0.878188	-0.0973826	2.01492	-0.448718	-0.64273	-0.0846068	1.43875	-0.086077	0.306268	-0.294205
0.842573	-0.133024	2.04549	-0.407985	-0.724196	-0.0846068	0.963844	-0.181197	0.194956	-0.169714
0.862924	-0.148299	1.95378	-0.382527	-0.586722	-0.0744158	0.524481	-0.147049	0.263641	-0.195694
0.888363	-0.173757	1.80092	-0.341794	-0.80057	-0.0947968	-0.0333257	-0.0408892	0.201763	-0.244348
0.857836	-0.189032	1.65825	-0.260329	-0.856578	-0.0947968	-0.703852	0.0519211	0.171469	-0.173399
0.837485	-0.204307	1.55634	-0.260329	-1.00423	-0.0846068	-1.26698	0.101261	0.311596	-0.143442
0.73573	-0.153391	1.45444	-0.214504	-0.540898	-0.0642248	-1.67677	0.0621818	0.167385	-0.0986191
0.684852	-0.0770166	1.48501	-0.229779	-0.658005	-0.0846068	-1.8632	0.0380896	0.208614	-0.0539612
0.608535	-0.0108256	1.5971	-0.219596	-0.581631	-0.0642248	-1.61495	-0.0451567	0.152978	-0.0201502
0.618711	0.0604574	1.84168	-0.183954	-0.658005	-0.0642248	-1.24833	-0.024697	0.18826	-0.0965444
0.659413	0.0349994	2.07606	-0.219596	-0.525623	-0.0438438	-0.902553	-0.000297927	0.117932	-0.0225956
0.720466	-0.0311916	2.29007	-0.199229	-0.449249	-0.0744158	-0.614543	0.0580531	0.157239	-0.0393142
0.750993	-0.0668326	2.43273	-0.204321	-0.444157	-0.0744158	-0.413697	0.0282039	0.269405	0.157928
0.720466	-0.168666	2.51426	-0.245054	-0.810753	-0.0947968	-0.566725	0.0780669	0.25995	0.143897
0.725554	-0.189032	2.48369	-0.224687	-0.851486	-0.0947968	-0.593354	0.152419	0.311345	0.104963
0.710291	-0.234857	2.42254	-0.229779	-1.04497	-0.115178	-0.897159	0.0401026	0.299344	0.0238756
0.730642	-0.199215	2.27987	-0.194138	-1.14171	-0.125369	-1.22099	0.0217095	0.279503	-0.0815648
0.801871	-0.21449	2.12702	-0.163588	-0.943135	-0.155941	-1.60753	0.118711	0.239373	-0.147403
0.761169	-0.168666	2.00473	-0.143221	-0.581631	-0.13556	-1.89881	0.218799	0.185763	-0.161206
0.725554	-0.127933	1.93339	-0.127947	-0.377966	-0.14575	-2.19004	0.209838	0.184799	-0.187192
0.659413	-0.0719246	1.97416	-0.117763	-0.321959	-0.115178	-2.48101	0.222536	0.138325	-0.205545
0.613623	-0.0515576	2.16778	-0.087214	-0.474707	-0.0947968	-2.58211	0.190714	0.107654	-0.286378
0.588184	-0.0515576	2.38178	-0.041389	-0.64273	-0.125369	-2.60887	0.100598	0.0370214	-0.296318
0.552569	-0.000641599	2.58559	-0.041389	-0.540898	-0.155941	-2.41722	0.0942324	0.095041	-0.341319
0.608535	-0.0260996	2.7894	-0.056664	-0.724196	-0.186513	-2.18447	0.192141	0.220535	-0.393619
0.593272	-0.0770166	2.93207	-0.046481	-0.841303	-0.237466	-1.94749	-0.00930237	0.142343	-0.411026
0.578008	-0.102475	3.04417	-0.046481	-0.576539	-0.217084	-1.60561	-0.0698005	0.257866	-0.476045
0.552569	-0.0719246	3.14608	-0.051572	-0.591814	-0.166131	-1.56767	0.0057364	0.284914	-0.288685
0.532218	-0.0566496	3.18684	-0.061756	-0.739471	-0.155941	-1.34093	-0.108541	0.274996	-0.269353
0.516955	-0.0362836	3.1155	-0.112672	-0.851486	-0.104988	-1.32183	-0.0605833	0.260724	-0.269509
0.583096	-0.0617416	2.99322	-0.092305	-0.64273	-0.0438438	-1.29155	0.0121018	0.11133	-0.283513
0.547482	-0.0108256	2.94226	-0.056664	-0.678371	-0.00308177	-1.61843	-0.0919937	0.140537	-0.384275
0.52713	-0.0108256	2.89131	-0.026114	-0.693646	0.0172992	-1.78515	-0.0357278	0.258025	-0.307763
0.471165	-0.0057336	2.91169	0.00443496	-0.647822	0.0274902	-1.98838	-0.106621	0.315058	-0.31577
0.496604	-0.0617416	3.0136	0.00952696	-0.612181	-0.0438438	-2.34811	-0.0565976	0.262249	-0.275566
0.399936	-0.0922906	3.10531	0.034985	-0.601997	-0.115178	-2.46383	-0.0262233	0.3866	-0.393056
0.394848	-0.0770166	3.13589	0.040077	-0.566356	-0.155941	-2.56989	0.136047	0.160287	-0.527702
0.450814	-0.0973826	3.19703	0.065535	-0.352508	-0.155941	-2.55435	0.0340265	0.300502	-0.585337
0.415199	-0.0464666	3.3397	0.090993	-0.525623	-0.196703	-2.30115	-0.159879	0.268216	-0.54415
0.43555	-0.0210086	3.49256	0.045168	-0.815845	-0.247656	-2.02161	-0.0762152	0.233031	-0.593455
0.445726	-0.0821076	3.68618	0.101176	-0.729288	-0.298609	-1.50782	-0.0969245	0.111175	-0.480193
0.455901	-0.0922906	3.93075	0.060443	-0.83112	-0.349562	-0.99087	-0.0678874	-0.0107768	-0.519449
0.43555	-0.0973826	4.13456	0.096084	-0.70383	-0.349562	-0.762182	-0.0271418	0.135286	-0.499656
0.445726	-0.0515576	4.29761	0.090993	-0.780204	-0.390325	-0.335018	-0.043913	0.150253	-0.590796
0.410111	-0.0311916	4.3078	0.085901	-0.372875	-0.359753	0.0623483	-0.0850881	0.157027	-0.601793
0.359233	-0.0413746	4.25685	0.040077	-0.2965	-0.31899	0.298336	-0.062362	0.218925	-0.603686
0.379585	-0.0464666	4.16514	0.070626	-0.403424	-0.217084	0.414052	-0.146179	0.121292	-0.622484
0.394848	-0.0566496	4.0938	0.05026	-0.281226	-0.155941	0.414654	-0.0798792	0.095914	-0.575851
0.29818	-0.0719246	3.98171	0.05026	-0.271042	-0.0744158	0.353769	-0.0932072	0.0718096	-0.365563
0.247302	-0.0770166	3.93075	0.070626	-0.235401	-0.0234628	0.33646	-0.134016	0.162105	-0.352082
0.237127	-0.0617416	3.92056	0.090993	-0.240493	0.0478712	0.0950365	-0.10553	0.0594996	-0.444986
0.211688	-0.0311916	3.94094	0.090993	-0.428882	0.0580622	-0.0333799	-0.290817	0.210684	-0.353303
0.216775	0.0502744	4.03266	0.070626	-0.612181	0.0784432	0.0798391	-0.129572	0.215701	-0.153305
0.226951	0.0248164	4.11418	0.085901	-0.805662	0.0478712	0.00725283	-0.0811204	0.202801	-0.0635272
0.247302	-0.0108256	4.23647	0.141909	-0.113202	0.0478712	-0.0711611	-0.177959	0.102593	0.0189506
0.282917	-0.0617416	4.3078	0.141909	-0.347417	0.0478712	-0.0426055	-0.143337	0.227329	0.167394
0.338882	-0.107566	4.24666	0.101176	-0.133569	0.129396	-0.0848732	-0.122329	0.208107	0.260076
0.349058	-0.148299	4.21609	0.116451	-0.113202	0.149777	0.0209936	-0.0919002	0.13257	0.0909208
0.338882	-0.133024	4.17533	0.136817	-0.0673778	0.241493	0.0883783	-0.0410887	0.120977	-0.150304
0.293092	-0.122841	4.16514	0.121542	-0.352508	0.251683	0.0541746	-0.0639472	0.0784734	-0.529146
0.257478	-0.133024	4.12437	0.111359	-0.159027	0.272064	0.359831	0.0199647	0.169068	-0.772999
0.272741	-0.178849	4.06323	0.040077	-0.220126	0.231302	0.647472	0.0162164	0.215969	-1.06336
0.257478	-0.112658	4.03266	-0.031206	-0.0419198	0.180349	0.698116	-0.0663539	0.299994	-1.34686
0.196424	-0.0311916	4.05304	-0.082122	-0.0113698	0.129396	0.819264	-0.0220495	0.271109	-1.28599
0.145546	0.0349994	4.08361	-0.122855	-0.271042	0.0988242	0.99537	0.0174035	0.248241	-1.49812
0.0234402	0.0146334	4.16514	-0.143221	0.105737	0.00710923	0.920041	-0.116119	0.0701187	-1.55638
-0.0477888	0.0248164	4.2059	-0.127947	0.187203	-0.0132718	0.599098	0.0348362	0.119093	-1.63025
-0.0783158	0.0248164	4.0938	-0.112672	0.46215	-0.0234628	0.353278	0.065341	-0.0202409	-1.77345
-0.124106	0.0910074	3.98171	-0.082122	0.289035	0.0172992	-0.419004	0.0985926	0.00270688	-1.61743
-0.0884918	0.126648	3.92056	-0.077031	0.289035	0.0988242	-0.870412	0.0723233	0.185502	-1.47601
-0.0783158	0.192839	3.91037	-0.051572	0.136287	0.139587	-1.00087	0.0470877	0.309218	-1.4975
-0.0579648	0.243755	3.98171	-0.066847	-0.148844	0.170158	-0.97005	-0.0526332	0.385573	-1.4065
-0.0579648	0.162289	4.12437	-0.133038	-0.398333	0.170158	-0.767191	-0.122633	0.412301	-1.35646
-0.0121748	0.0757324	4.18552	-0.178863	-0.184485	0.0988242	-0.46828	-0.0845842	0.622094	-1.30564
0.0692302	-0.0159166	4.04285	-0.239962	-0.174302	0.0376812	0.465744	-0.0805085	0.477306	-1.29612
0.11502	-0.0617416	3.70656	-0.316336	0.0802792	-0.0438438	1.55364	0.0239653	0.430228	-1.42902
0.201512	-0.112658	3.26836	-0.351978	0.0344542	-0.0642248	2.62634	-0.096619	0.389863	-1.56263
0.2066	-0.163574	2.7894	-0.357069	-0.220126	-0.115178	3.43377	-0.0538033	0.300729	-1.73088
0.201512	-0.189032	2.41235	-0.321428	-0.184485	-0.14575	3.39065	0.140493	0.190918	-1.84049
0.170985	-0.127933	2.11683	-0.316336	-0.2965	-0.14575	3.09303	0.0766319	0.00706097	-1.91696
0.120108	-0.0719246	1.93339	-0.280695	-0.576539	-0.104988	2.90419	-0.020019	0.103943	-2.07104
0.120108	-0.0871996	1.85187	-0.26542	-0.64273	-0.0846068	2.732	0.0292202	0.181582	-1.70382
0.109932	-0.0210086	1.8213	-0.311245	-0.535806	-0.0336538	2.53139	-0.0309336	0.240591	-1.53209
0.109932	-0.0159166	1.85187	-0.336703	-0.846395	-0.0336538	2.28424	-0.00566228	0.232378	-1.32109
0.0641422	-0.0770166	1.90282	-0.377436	-0.98896	-0.0642248	1.86827	-0.0689	0.294461	-1.12283
0.0437912	-0.173757	1.94359	-0.402894	-1.04497	-0.0846068	1.38225	-0.00348376	0.233675	-1.06331
0.0590542	-0.285773	1.87225	-0.382527	-1.03988	-0.155941	1.09652	0.069467	0.228923	-0.797571
0.0997562	-0.377422	1.63787	-0.387619	-0.841303	-0.217084	0.619375	0.0743169	0.1797	-0.757257
0.150634	-0.392697	1.31177	-0.413077	-0.525623	-0.278228	0.130768	0.155463	0.164725	-0.732641
0.211688	-0.407971	0.985668	-0.413077	-0.2965	-0.369943	-0.215557	0.260816	0.235409	-0.568896
0.262566	-0.397788	0.598425	-0.448718	-0.0571948	-0.410706	-0.672162	0.0721758	0.228623	-0.555065
0.272741	-0.326506	0.302898	-0.474176	-0.265951	-0.48204	-0.945543	0.0630092	0.181368	-0.510069
0.293092	-0.204307	0.0685143	-0.458902	-0.174302	-0.47185	-1.10188	0.135367	0.121122	-0.382164
0.282917	-0.199215	-0.0945357	-0.469085	-0.0113698	-0.461659	-1.00126	0.095281	0.00408743	-0.522879
0.277829	-0.138116	-0.16587	-0.494543	-0.153935	-0.492231	-0.769045	0.0271419	0.140821	-0.588316
0.25239	-0.0770166	-0.227014	-0.499634	-0.311775	-0.451468	-0.529516	0.00914058	0.212986	-0.585265
0.25239	-0.102475	-0.176061	-0.520001	-0.576539	-0.47185	-0.56803	0.0579545	0.0303656	-0.576443
0.226951	-0.0668326	-0.0945357	-0.45381	-0.48489	-0.502421	-0.935068	0.037079	0.180255	-0.649931
0.196424	0.0044494	-0.0639637	-0.397802	-0.316867	-0.522803	-1.02329	0.153152	0.112418	-0.599849
0.186249	0.0604574	-0.0333917	-0.397802	-0.352508	-0.522803	-1.17228	0.0634662	-0.132458	-0.597428
0.181161	0.10119	-0.0435827	-0.341794	-0.3576	-0.492231	-1.46344	0.0481263	-0.220557	-0.514504
0.135371	0.121556	-0.16587	-0.372344	-0.194668	-0.532993	-1.72949	0.0812496	-0.127022	-0.466317
0.0743172	0.13174	-0.349301	-0.382527	-0.250676	-0.583946	-1.81484	0.156934	0.0789616	-0.410315
0.0794052	0.147014	-0.532732	-0.443627	-0.0419198	-0.594137	-1.57531	0.131911	-0.0191565	-0.337599
0.135371	0.167381	-0.634638	-0.443627	-0.174302	-0.604327	-1.41929	0.0554551	-0.106809	-0.337181
0.201512	0.106282	-0.767116	-0.479268	-0.0521028	-0.604327	-1.21894	0.244156	-0.121775	-0.324921
0.211688	0.111373	-0.930165	-0.479268	-0.16921	-0.573756	-1.10733	0.160471	-0.100978	-0.317925
0.165898	0.0808234	-1.0015	-0.474176	-0.00118685	-0.563565	-1.03618	0.203252	-0.0141195	-0.436456
0.11502	0.0757324	-1.07283	-0.428352	-0.159027	-0.543184	-0.872742	0.136641	-0.071829	-0.45868
0.125195	0.111373	-1.13398	-0.413077	-0.479799	-0.532993	-0.773411	0.167226	-0.113198	-0.575311
0.2066	0.126648	-1.15436	-0.402894	-0.306684	-0.563565	-0.649199	0.292727	-0.0297545	-0.558208
0.272741	0.197931	-1.13398	-0.357069	-0.113202	-0.522803	-0.445104	0.0985196	-0.046794	-0.5126
0.211688	0.248847	-1.09321	-0.372344	-0.0979278	-0.553374	-0.199964	0.198696	0.0187155	-0.405965
0.11502	0.299763	-1.03207	-0.321428	-0.276134	-0.522803	0.104987	0.222583	-0.0590099	-0.412733
0.0641422	0.294671	-0.950546	-0.351978	0.227936	-0.543184	0.109684	0.159776	-0.117425	-0.329269
0.0794052	0.279396	-0.858831	-0.351978	0.126103	-0.563565	0.175001	0.0321531	-0.160464	-0.238857
0.11502	0.177564	-0.787497	-0.351978	0.11592	-0.583946	-0.11165	0.166923	-0.139519	-0.166861
0.140459	0.0553654	-0.818069	-0.346886	0.17702	-0.614518	-0.372628	0.271425	0.0067066	-0.149668
0.0946692	-0.0108256	-0.960737	-0.336703	0.625081	-0.65528	-0.558552	0.260809	0.0542211	-0.194683
0.0844932	-0.0108256	-1.20531	-0.316336	0.523249	-0.64509	-0.666449	0.24549	-0.0778057	-0.254118
0.00817621	0.0553654	-1.36836	-0.336703	0.477425	-0.634899	-0.565948	0.268394	-0.0252648	-0.324607
-0.0121748	0.116465	-1.49065	-0.336703	0.502883	-0.634899	-0.496797	0.361765	0.0997806	-0.413152
0.0285272	0.13174	-1.60274	-0.357069	0.472333	-0.634899	-0.342513	0.411275	0.0540621	-0.361438
0.00817621	0.197931	-1.66389	-0.301061	0.238119	-0.624709	0.00281044	0.319269	0.112034	-0.249606
-0.00708679	0.253938	-1.74541	-0.290878	0.350134	-0.65528	0.385247	0.28668	0.0610212	-0.22417
-0.0477888	0.25903	-1.72503	-0.301061	0.0904622	-0.634899	0.606934	0.229453	0.0822751	-0.338263
-0.0935788	0.25903	-1.71484	-0.29597	0.11592	-0.675662	0.976518	0.209359	0.0905404	-0.331473
-0.103755	0.22848	-1.69446	-0.260329	0.27376	-0.696043	1.36343	0.297493	0.101565	-0.291979
-0.0783158	0.22848	-1.6537	-0.260329	0.24321	-0.726615	1.5073	0.156535	0.103286	-0.383214
-0.0630528	0.213205	-1.6537	-0.229779	0.197386	-0.696043	1.69477	0.195625	0.0365982	-0.35252
-0.0325258	0.213205	-1.68427	-0.209412	0.416325	-0.65528	1.71846	0.225889	0.11117	-0.302329
-0.0376138	0.248847	-1.83713	-0.173771	0.283943	-0.624709	1.65154	0.312881	0.0616002	-0.265555
-0.0783158	0.299763	-1.94922	-0.173771	0.507974	-0.532993	1.54301	0.277108	0.0404581	-0.145745
-0.0630528	0.294671	-2.04094	-0.153405	0.370501	-0.532993	1.53397	0.287292	0.0936489	-0.218582
-0.0477888	0.330313	-2.11227	-0.16868	0.314493	-0.532993	1.26617	0.299011	0.110671	-0.117406
-0.0579648	0.345587	-2.13266	-0.234871	-0.164119	-0.532993	1.13605	0.294863	0.130507	0.106508
-0.0681408	0.350679	-2.14285	-0.270512	0.0446382	-0.543184	0.921921	0.208138	-0.0638792	0.14571
-0.0732278	0.376137	-2.18361	-0.280695	-0.113202	-0.624709	0.804574	0.0909122	-0.0405156	0.138183
-0.0884918	0.371045	-2.15304	-0.32652	-0.0470108	-0.685852	0.769451	0.22866	-0.00107784	0.241857
-0.0884918	0.355771	-2.0817	-0.316336	0.0497292	-0.736805	0.564251	0.131915	0.00440672	0.164149
-0.0834038	0.294671	-2.02056	-0.285787	-0.00118685	-0.767377	0.491006	0.0398322	0.0958514	0.0778991
-0.0935788	0.248847	-2.09189	-0.285787	0.248302	-0.859092	0.423552	0.186563	-0.0277245	0.115684
-0.0579648	0.279396	-2.1938	-0.219596	0.345043	-0.960998	0.304021	0.183801	0.0722683	-0.225991
-0.0528768	0.279396	-2.23456	-0.178863	0.0191802	-1.00176	0.346602	0.21254	0.223662	-0.4156
-0.113931	0.304854	-2.1938	-0.178863	-0.179393	-1.0629	0.256333	0.278749	0.137957	-0.558395
-0.144457	0.304854	-1.98999	-0.163588	-0.362691	-1.04252	0.45479	0.226301	0.0149186	-0.599905
-0.159721	0.340496	-1.79637	-0.183954	-0.0215528	-1.00176	0.595398	0.158039	0.101859	-0.564006
-0.144457	0.350679	-1.63332	-0.219596	-0.194668	-0.920236	0.313447	0.155599	0.236868	-0.468697
-0.164808	0.279396	-1.61294	-0.245054	-0.209943	-0.838711	0.39885	0.222625	0.0801327	-0.366962
-0.174984	0.284488	-1.81675	-0.280695	-0.204851	-0.757186	0.617368	0.142936	0.115772	-0.499223
-0.144457	0.309946	-2.11227	-0.29597	0.289035	-0.685852	0.301292	0.261063	0.18487	-0.555936
-0.13937	0.304854	-2.41799	-0.239962	0.411234	-0.665471	-0.0692573	0.248792	0.0731216	-0.341026
-0.0783158	0.299763	-2.66257	-0.209412	0.46215	-0.65528	-0.491109	0.201513	0.184986	-0.259837
-0.0172628	0.304854	-2.78485	-0.158496	0.80838	-0.706233	-1.20929	0.275403	0.161569	-0.121598
-0.0477888	0.309946	-2.83581	-0.071939	0.65054	-0.726615	-1.52822	0.221035	0.218726	0.0743401
-0.0528768	0.304854	-2.79504	-0.021023	0.772738	-0.777568	-1.74411	0.238321	0.215956	0.239579
-0.0834038	0.325221	-2.80524	-0.066847	0.569074	-0.808139	-1.7714	0.110441	0.226517	0.583733
-0.0884918	0.325221	-2.71352	-0.031206	0.380684	-0.777568	-1.48387	0.156049	0.200357	0.706165
-0.119018	0.340496	-2.632	-0.041389	0.207569	-0.767377	-1.00968	0.22915	0.268343	0.717976
-0.164808	0.253938	-2.59123	-0.036298	-0.225218	-0.685852	-0.0170591	0.195958	0.292027	0.728557
-0.23095	0.192839	-2.56066	-0.015931	-0.250676	-0.624709	1.04567	0.13711	0.363695	0.792343
-0.297091	0.141923	-2.632	-0.01084	0.370501	-0.553374	2.21036	0.318046	0.241552	0.82548
-0.36832	0.152106	-2.81543	-0.000656045	0.4316	-0.522803	3.05631	0.224351	0.211304	0.791869
-0.41411	0.0859154	-3.06	0.029893	0.681089	-0.532993	3.07621	0.128964	0.0757182	0.882731
-0.424286	0.111373	-3.274	0.05026	0.80838	-0.583946	2.93789	0.133615	-0.0207062	0.923871
-0.449724	0.0859154	-3.43705	0.024802	0.844021	-0.614518	2.97293	0.175332	-0.0569165	1.08265
-0.444637	0.141923	-3.55934	0.055351	1.06805	-0.685852	2.7093	0.235054	0.108996	1.16391
-0.419198	0.203022	-3.50839	0.05026	1.25135	-0.746996	2.41323	0.178163	0.273162	1.36059
-0.393759	0.269213	-3.45743	0.055351	1.02223	-0.777568	2.18259	0.219065	0.178291	1.40587
-0.332705	0.197931	-3.35553	0.05026	1.42447	-0.767377	1.74244	0.184174	0.222907	1.42489
-0.251301	0.187747	-3.26381	0.034985	0.874571	-0.696043	1.16886	0.143445	0.0295208	1.35828
-0.18516	0.238663	-3.09057	0.065535	1.01714	-0.604327	0.389504	0.0692032	-0.0104625	1.39761
-0.103755	0.253938	-2.97848	0.090993	0.971311	-0.553374	-0.337233	0.308598	0.0713903	1.3248
-0.0986668	0.243755	-2.88676	0.192825	1.00186	-0.451468	-1.00727	0.170412	0.181264	1.31578
-0.0579648	0.320129	-2.79504	0.213191	0.991678	-0.420897	-1.84301	0.288616	0.25091	1.4888
-0.0477888	0.330313	-2.76447	0.253924	0.90512	-0.410706	-2.37593	0.262452	0.450963	1.42695
-0.0579648	0.22848	-2.80524	0.264108	1.1597	-0.369943	-2.68275	0.195285	0.492037	1.33903
-0.119018	0.10119	-2.85619	0.248833	0.981494	-0.359753	-2.84527	0.393534	0.404584	1.41609
-0.134282	0.0044494	-2.88676	0.218283	0.879662	-0.3088	-2.69499	0.30428	0.393896	1.39234
-0.169896	-0.0821076	-2.85619	0.228466	1.06296	-0.288419	-2.35341	0.414115	0.363569	1.4454
-0.246213	-0.153391	-2.81543	0.228466	0.889845	-0.247656	-2.20798	0.415098	0.404923	1.34574
-0.256389	-0.204307	-2.81543	0.218283	1.41428	-0.237466	-2.22553	0.30885	0.315262	1.38242
-0.261476	-0.148299	-2.82562	0.269199	1.10369	-0.196703	-2.04381	0.212097	0.211576	1.36055
-0.251301	-0.0922906	-2.81543	0.284474	0.451967	-0.0947968	-2.28514	0.160839	0.275671	1.2563
-0.23095	-0.0413746	-2.80524	0.284474	0.920395	-0.0438438	-2.83357	0.0880097	0.250405	1.30058
-0.164808	0.0044494	-2.72371	0.320115	1.11388	-0.00308177	-3.43508	0.0999401	0.136462	1.04777
-0.0630528	0.10119	-2.67276	0.345573	0.803288	0.0376812	-3.69992	0.135898	0.225422	0.947573
-0.0579648	0.0706404	-2.64219	0.355757	0.940761	0.0274902	-3.88928	0.109914	0.222364	0.883724
-0.0274378	0.0248164	-2.50971	0.36594	0.563982	0.0376812	-4.03567	0.143188	0.0697365	0.951578
-0.0630528	-0.0770166	-2.33647	0.427039	0.131195	0.0376812	-4.1145	0.0166089	0.0303846	0.963092
-0.0681408	-0.199215	-2.15304	0.406673	-0.0775608	0.0172992	-4.21599	0.0410779	0.148488	0.932863
-0.0477888	-0.346872	-2.04094	0.406673	-0.377966	0.00710923	-4.18048	0.256406	0.136116	0.866551
-0.0579648	-0.453796	-2.05113	0.406673	-0.194668	0.00710923	-4.09428	0.18296	0.163333	1.02026
-0.0376138	-0.458888	-2.11227	0.421948	-0.133569	0.0274902	-3.81939	0.208127	0.172021	1.0691
-0.0427018	-0.418155	-2.22437	0.401581	0.207569	0.0376812	-3.80324	0.239551	0.247111	1.09497
-0.0528768	-0.377422	-2.32628	0.437222	0.0751872	0.0784432	-3.6516	0.260472	0.283461	1.05843
-0.0834038	-0.316322	-2.4078	0.46268	-0.00118685	0.119205	-3.54064	0.273191	0.0557644	1.03902
-0.129194	-0.270498	-2.41799	0.46268	0.131195	0.139587	-3.53603	0.210047	0.0642706	1.14383
-0.124106	-0.265406	-2.42818	0.477955	0.360318	0.139587	-3.68172	0.0381431	0.157002	1.19041
-0.124106	-0.199215	-2.38742	0.442314	0.33486	0.139587	-4.13227	0.0907435	0.239667	1.18658
-0.103755	-0.163574	-2.31609	0.46268	0.24321	0.170158	-4.31674	0.0782078	0.202798	1.0076
-0.134282	-0.102475	-2.24475	0.488139	0.14647	0.180349	-4.74884	0.148053	0.100045	0.94795
-0.129194	-0.0566496	-2.12247	0.488139	-0.0877438	0.20073	-5.06054	0.197931	0.066994	0.748179
-0.144457	-0.0922906	-2.06132	0.528871	0.0853702	0.221111	-5.27337	0.0191418	-0.0279585	0.779005
-0.174984	-0.122841	-2.06132	0.564513	0.248302	0.241493	-5.14007	0.121082	0.0930458	0.733583
-0.205511	-0.194124	-2.14285	0.625612	0.30431	0.261874	-4.93733	0.147494	0.117273	0.673745
-0.195335	-0.163574	-2.25494	0.615429	0.233027	0.272064	-4.84133	0.0448908	0.11671	0.669076
-0.266564	-0.143207	-2.31609	0.635795	0.406142	0.312827	-4.4191	0.010992	-0.0512163	0.573397
-0.271652	-0.122841	-2.29571	0.661253	0.416325	0.333208	-4.17135	-0.0291721	0.0247107	0.715124
-0.286915	-0.163574	-2.25494	0.666345	0.538524	0.333208	-3.83367	0.123941	0.0807239	0.739156
-0.327618	-0.194124	-2.18361	0.68162	0.477425	0.424923	-3.51555	0.25609	0.0237499	0.692181
-0.409022	-0.194124	-2.12247	0.722353	0.487608	0.424923	-3.54224	0.104167	-0.0281937	0.733376
-0.444637	-0.138116	-2.01037	0.757994	0.40105	0.455495	-3.15604	0.140667	-0.178337	0.730803
-0.434461	-0.0871996	-1.91865	0.737628	0.11592	0.486067	-3.14858	0.104572	-0.0385397	0.783344
-0.495515	-0.0159166	-1.84732	0.737628	-0.0368278	0.526829	-3.07349	0.276768	0.00122491	0.947992
-0.546392	0.0349994	-1.82694	0.722353	0.156653	0.557401	-2.95555	0.206184	0.00891607	0.900527
-0.55148	0.0553654	-1.85751	0.707078	0.0650042	0.567592	-2.92382	0.225036	0.0244213	0.870126
-0.602358	0.0808234	-1.88808	0.71217	-0.0164618	0.577782	-2.75399	0.244811	0.0554551	0.867552
-0.637973	0.0349994	-1.79637	0.661253	-0.13866	0.577782	-2.72284	0.258488	-0.0145418	0.830064
-0.653236	0.0095414	-1.64351	0.676528	0.0700962	0.567592	-2.69109	0.432794	-0.131605	0.662531
-0.714289	-0.0719246	-1.4295	0.645979	-0.113202	0.598164	-2.76426	0.292228	-0.0464664	0.391649
-0.663411	-0.138116	-1.20531	0.71217	-0.225218	0.567592	-3.01682	0.139192	-0.0177892	0.421923
-0.68885	-0.173757	-1.08302	0.68162	-0.0266448	0.557401	-3.23089	0.176744	-0.0889728	0.2278
-0.699026	-0.173757	-1.09321	0.696895	0.14647	0.547211	-3.24008	0.320611	-0.149364	0.0719845
-0.683763	-0.153391	-1.27665	0.737628	0.0395462	0.526829	-3.11376	0.371662	-0.100835	-0.112185
-0.73464	-0.143207	-1.47027	0.691803	0.0548212	0.496258	-2.78992	0.384458	0.0184632	-0.213802
-0.754992	-0.0719246	-1.62313	0.671437	-0.0317368	0.53702	-2.4229	0.479636	0.0465985	-0.241515
-0.805869	-0.0413746	-1.71484	0.62052	-0.0368278	0.53702	-2.29046	0.336153	0.0427781	-0.306039
-0.790606	-0.0464666	-1.73522	0.595062	0.131195	0.598164	-1.76206	0.26407	0.0837054	-0.43004
-0.770255	-0.0566496	-1.72503	0.544146	-0.0521028	0.618545	-1.1969	0.257928	0.0125954	-0.340353
-0.780431	-0.0362836	-1.71484	0.559421	0.375592	0.659307	-1.19925	0.257496	0.0509996	-0.400933
-0.749904	-0.0413746	-1.67408	0.605246	-0.0113698	0.70007	-1.22113	0.273688	0.130345	-0.396055
-0.739728	-0.0668326	-1.6537	0.574696	0.0446382	0.70007	-1.55541	0.323649	0.0303824	-0.449074
-0.73464	-0.0871996	-1.57217	0.65107	-0.133569	0.71026	-2.23636	0.321958	0.077802	-0.291687
-0.765167	-0.112658	-1.55179	0.676528	-0.00627885	0.669498	-2.60368	0.253107	0.0750164	-0.120131
-0.754992	-0.138116	-1.58236	0.722353	0.136287	0.618545	-2.65029	0.267353	0.101376	-0.030201
-0.800782	-0.122841	-1.69446	0.757994	0.360318	0.557401	-2.55848	0.171184	0.149933	0.0185657
-0.826221	-0.0770166	-1.87789	0.773269	0.355226	0.587973	-2.17354	0.218169	0.135665	0.0255452
-0.872011	-0.0922906	-2.03075	0.803819	0.166836	0.486067	-1.79003	0.110193	0.0269785	0.0571575
-0.907625	-0.0821076	-2.20399	0.824185	-0.0215528	0.404542	-1.21304	0.20452	0.215229	0.138925
-0.953415	-0.122841	-2.26513	0.83946	0.0599122	0.343399	-0.338062	0.280336	0.118181	0.00399726
-0.973766	-0.148299	-2.23456	0.829277	0.202478	0.312827	0.582857	0.164977	0.114231	0.0473285
-1.02464	-0.178849	-2.14285	0.814002	0.197386	0.241493	1.42765	0.166056	0.0388037	0.10607
-1.08061	-0.209398	-2.05113	0.829277	0.319585	0.221111	1.87065	0.0999789	0.0613435	0.279219
-1.07552	-0.204307	-1.90846	0.814002	0.212661	0.251683	1.98033	0.0699333	0.0976753	0.417051
-1.11622	-0.204307	-1.80656	0.834368	-0.0775608	0.312827	2.08476	0.19668	0.000611978	0.578859
-1.0857	-0.219582	-1.60274	0.859826	-0.0317368	0.384161	2.04891	0.131214	-0.0340016	0.682163
-1.03991	-0.21449	-1.47027	0.87001	-0.281226	0.455495	1.87486	0.0615743	0.137015	0.76258
-1.00429	-0.21449	-1.27665	0.87001	-0.0368278	0.516639	1.62168	0.299759	0.0625358	0.813836
-0.973766	-0.204307	-1.14417	0.854735	-0.189577	0.557401	1.04665	0.266852	0.0119851	0.876528
-0.968679	-0.199215	-1.06264	0.875101	-0.0164618	0.53702	0.718032	0.312737	0.143545	0.914148
-0.999205	-0.168666	-1.07283	0.905651	-0.291409	0.496258	0.0449894	0.206776	0.157235	0.828876
-1.02464	-0.204307	-1.01169	0.951475	-0.220126	0.455495	-0.705552	0.125176	0.00565722	0.761475
-1.11114	-0.255223	-0.889403	0.96675	0.0650042	0.424923	-1.3619	0.23271	0.00671057	0.707867
-1.17728	-0.24504	-0.726353	1.01257	-0.0215528	0.445305	-2.10004	0.280186	0.108771	0.838393
-1.25868	-0.265406	-0.593875	1.00239	0.0191802	0.435114	-2.51688	0.223137	0.0603028	0.597836
-1.36044	-0.270498	-0.50216	1.02276	-0.16921	0.455495	-2.68994	0.143661	-0.00296527	0.673373
-1.47746	-0.311231	-0.430826	1.01767	-0.250676	0.526829	-2.60525	0.117581	-0.0469858	0.714207
-1.5843	-0.311231	-0.379873	1.03803	-0.103019	0.638926	-2.2389	0.113232	0.0457919	0.749363
-1.63009	-0.321414	-0.298348	1.00748	-0.281226	0.70007	-1.9165	0.219713	0.0834817	0.727089
-1.65553	-0.336689	-0.145489	0.951475	-0.23031	0.689879	-1.59754	0.259021	0.129597	0.808547
-1.68097	-0.321414	0.0685143	0.926017	-0.316867	0.679689	-1.43523	0.35493	0.0867741	0.859475
-1.68606	-0.275589	0.262135	0.931109	-0.0266448	0.649117	-1.44232	0.241462	-0.0260006	0.804075
-1.66062	-0.24504	0.537281	0.946384	-0.0266448	0.587973	-1.44954	0.154963	-0.020116	0.847885
-1.64535	-0.199215	0.863381	0.992208	0.350134	0.567592	-1.71769	0.156118	0.112519	0.799333
-1.59448	-0.163574	1.15891	1.03294	0.640356	0.516639	-2.01169	0.277024	0.0623769	0.626493
-1.50798	-0.168666	1.37291	1.05331	0.701456	0.486067	-2.3103	0.420082	0.0885276	0.509029
-1.42658	-0.234857	1.47482	1.04822	0.426509	0.486067	-2.70112	0.296451	0.208786	0.49269
-1.35535	-0.239948	1.47482	1.04822	0.416325	0.516639	-2.93709	0.271864	0.202422	0.575658
-1.31465	-0.234857	1.42386	1.04822	0.0191802	0.598164	-3.03097	0.227138	0.138799	0.595342
-1.30447	-0.255223	1.43405	1.08895	-0.0724698	0.649117	-3.26356	0.335988	0.183099	0.68961
-1.29938	-0.224673	1.48501	1.07877	-0.464524	0.720451	-3.31375	0.34427	0.132267	0.694734
-1.34009	-0.158482	1.63787	1.04822	-0.311775	0.730642	-3.24782	0.294535	0.112573	0.727124
-1.37061	-0.178849	1.79073	1.0584	-0.235401	0.70007	-3.11927	0.208888	0.0160837	0.834697
-1.36553	-0.194124	1.91301	1.04312	0.0446382	0.649117	-3.08072	0.39232	-0.029636	0.816903
-1.3757	-0.295956	2.06587	1.08386	0.0395462	0.587973	-2.89855	0.291692	0.0406494	0.855908
-1.38588	-0.423246	2.21873	1.06858	0.538524	0.557401	-2.78094	0.325161	-0.0777336	0.967252
-1.42149	-0.49962	2.35121	1.07367	0.548707	0.496258	-2.72407	0.299629	-0.00152965	0.776278
-1.39096	-0.519987	2.49388	1.10931	0.609807	0.475876	-2.96314	0.281778	0.173722	0.894737
-1.35026	-0.509804	2.5754	1.12968	0.762555	0.496258	-3.04315	0.432163	0.210203	0.810112
-1.34517	-0.453796	2.61616	1.11441	0.625081	0.496258	-3.29331	0.343545	0.0470177	0.727075
-1.32991	-0.346872	2.65693	1.08895	0.0344542	0.526829	-3.68526	0.284756	0.0330509	0.775993
-1.26886	-0.260315	2.72826	1.03803	-0.13866	0.577782	-4.05567	0.296141	-0.00109912	0.531778
-1.26377	-0.18394	2.85055	1.03803	-0.48489	0.598164	-4.27626	0.174212	-0.036024	0.424489
-1.26377	-0.138116	3.00341	1.02276	-0.148844	0.608354	-4.33779	0.199957	0.0133702	0.529546
-1.22307	-0.148299	3.1155	1.04312	0.105737	0.598164	-4.31562	0.277051	0.119437	0.290828
-1.2078	-0.178849	3.26836	1.06349	0.233027	0.577782	-4.00557	0.172136	0.31857	0.416294
-1.21289	-0.255223	3.43141	1.08386	-0.0826528	0.496258	-3.78289	0.249096	0.371144	0.546833
-1.21289	-0.346872	3.51294	1.07877	0.00899615	0.475876	-3.38343	0.42441	0.484255	0.531902
-1.26377	-0.433429	3.56389	1.08386	-0.393241	0.424923	-2.93614	0.260824	0.548439	0.497851
-1.27395	-0.474162	3.59446	1.06858	-0.0928358	0.353589	-2.63454	0.234112	0.551031	0.612133
-1.32991	-0.443613	3.72694	1.08386	-0.0419198	0.343399	-2.32779	0.15731	0.328982	0.902907
-1.37061	-0.377422	3.85942	1.04822	-0.118294	0.384161	-2.05175	0.287544	0.262436	0.940106
-1.4164	-0.285773	4.06323	1.03803	-0.0419198	0.414733	-1.89773	0.262055	0.28869	0.944699
-1.44693	-0.204307	4.3078	1.04822	-0.0928358	0.404542	-1.725	0.10312	0.127574	0.725126
-1.43675	-0.189032	4.54219	1.02785	-0.0673778	0.414733	-1.57291	0.070207	0.167711	0.779494
-1.41132	-0.148299	4.66448	0.9973	-0.0622858	0.37397	-1.40741	0.147667	0.240056	0.838561
-1.34517	-0.0566496	4.54219	1.04312	0.0904622	0.37397	-1.51274	0.255825	0.272002	0.530078
-1.31974	0.0095414	4.32819	1.02785	-0.204851	0.37397	-1.61058	0.132877	0.213182	0.46325
-1.30447	0.0960984	4.04285	1.02785	-0.291409	0.343399	-1.55463	0.214048	0.248795	0.322102
-1.29938	0.121556	3.7677	1.01767	-0.281226	0.343399	-1.61866	0.277368	0.210692	0.172228
-1.335	0.121556	3.65561	1.02276	-0.48489	0.323017	-1.48215	0.263787	0.159389	0.0330959
-1.30956	0.0910074	3.62503	1.03803	-0.433974	0.312827	-1.54234	0.274827	0.17897	-0.0766998
-1.35535	0.0910074	3.71675	1.04822	-0.48489	0.302636	-1.51273	0.198519	0.11389	-0.0660358
-1.37061	0.126648	3.83904	1.01767	-0.23031	0.312827	-1.53488	0.270906	0.163513	0.0281304
-1.36553	0.152106	3.94094	1.02785	-0.576539	0.292446	-1.3654	0.129736	0.184681	-0.0102637
-1.40623	0.136831	4.12437	1.01257	-0.495073	0.292446	-1.15462	0.136424	0.137358	-0.0106295
-1.44693	0.121556	4.23647	1.01767	-0.250676	0.323017	-0.934026	0.345476	0.220035	0.0424486
-1.47237	0.0859154	4.28742	1.03294	-0.0673778	0.282255	-0.841202	0.213265	0.295047	0.0167669
-1.5029	0.0960984	4.24666	1.02785	0.100645	0.292446	-0.602269	0.235313	0.395103	0.049152
-1.49272	0.106282	4.11418	1.00748	-0.0775608	0.272064	-0.111517	0.287603	0.351349	-0.0885984
-1.46219	0.177564	3.92056	0.961659	-0.174302	0.272064	-0.409281	0.253548	0.15969	-0.00866107
-1.47237	0.197931	3.69637	0.976933	-0.255768	0.251683	-0.479946	0.258533	0.223803	0.16612
-1.49781	0.203022	3.4416	0.9362	-0.225218	0.221111	-0.826507	0.265768	0.202415	0.312465
-1.51307	0.203022	3.34989	0.87001	-0.179393	0.210921	-1.47941	0.123701	0.078056	0.359723
-1.52833	0.177564	3.36008	0.859826	-0.622364	0.159968	-1.62737	0.127874	-0.0200228	0.37425
-1.53342	0.121556	3.47218	0.80891	-0.306684	0.139587	-1.73215	0.269756	0.0624363	0.371034
-1.5029	0.0757324	3.63522	0.803819	-0.622364	0.0988242	-1.86245	0.071793	0.250665	0.340904
-1.53342	0.0400914	3.80847	0.798727	-0.663097	0.0682522	-1.5034	0.150839	0.276421	0.356601
-1.51816	0.0095414	3.91037	0.829277	-0.617272	0.0478712	-0.96182	0.304499	0.164134	0.388929
-1.51307	0.0095414	3.97151	0.788544	-0.54599	0.0478712	-0.155978	0.175216	0.088515	0.463597
-1.49781	0.0095414	4.03266	0.819093	-0.647822	0.0274902	0.832711	0.235842	0.0380055	0.555013
-1.48763	0.0044494	4.17533	0.768177	-0.489982	0.0478712	1.90939	0.234071	0.105449	0.661788
-1.5029	0.0451824	4.19571	0.763086	-0.444157	0.0682522	2.83163	0.138697	0.181482	0.744524
-1.49781	0.0910074	4.11418	0.696895	-0.770021	0.0682522	3.14169	0.127668	0.112255	0.785625
-1.47746	0.0808234	3.97151	0.630704	-0.938044	0.0580622	3.16168	0.114365	0.124319	0.823605
-1.49781	0.0910074	3.83904	0.595062	-0.632547	0.0784432	3.01478	0.0652531	0.0730547	0.87771
-1.47746	0.0910074	3.82885	0.554329	-0.596906	0.0682522	3.00752	0.162797	-0.041198	0.825509
-1.42149	0.111373	3.83904	0.549238	-0.204851	-0.00308177	2.91352	0.0318957	0.0579419	0.886529
-1.43167	0.116465	3.86961	0.630704	-0.174302	-0.0132718	2.69799	0.127587	0.0866464	0.879014
-1.44184	0.0910074	3.91037	0.671437	-0.551081	0.00710923	2.35803	0.21599	0.122686	0.923159
-1.45711	0.0808234	3.84923	0.696895	-0.301592	0.0172992	1.90686	0.203509	0.0608955	0.81116
-1.47237	0.0757324	3.84923	0.722353	-0.479799	0.0784432	1.50357	0.308502	0.00374102	0.774732
-1.49781	0.0757324	3.91037	0.71217	-0.495073	0.119205	0.81517	0.281658	0.0605952	0.736546
-1.48763	0.0808234	4.01228	0.701986	-0.372875	0.139587	0.168811	0.196661	0.148109	0.853776
-1.48254	0.0553654	4.14476	0.701986	-0.551081	0.159968	-0.441008	0.233209	0.0680881	0.712869
-1.47746	0.0655494	4.27723	0.686711	-0.688555	0.149777	-0.919851	0.159037	0.019703	0.815635
-1.44693	0.0706404	4.37914	0.666345	-0.54599	0.119205	-1.14332	0.132956	0.0614446	0.815839
-1.42149	0.0349994	4.46066	0.630704	-0.698738	0.0682522	-0.970095	0.176851	0.073315	0.716485
-1.34009	-0.0108256	4.44028	0.589971	-0.3576	0.00710923	-0.596286	0.0418984	0.189407	0.711828
-1.26377	-0.0311916	4.4199	0.579788	-0.51544	-0.0132718	-0.303714	0.164955	0.178858	0.579292
-1.27903	-0.0362836	4.29761	0.564513	-0.342325	-0.0336538	-0.236517	0.102235	0.23191	0.478497
-1.25359	-0.0311916	4.19571	0.595062	-0.2965	-0.104988	-0.179974	0.103165	0.169817	0.497173
-1.31974	-0.0260996	4.03266	0.589971	-0.38815	-0.196703	-0.320724	0.183285	0.160488	0.485206
-1.3757	-0.0108256	3.96132	0.574696	-0.352508	-0.278228	-0.766868	0.18168	0.193171	0.400876
-1.38079	-0.0260996	3.93075	0.539055	-0.444157	-0.349562	-1.05675	0.141805	0.344553	0.425795
-1.36044	-0.0362836	3.90018	0.528871	-0.927861	-0.400515	-1.25251	0.0317562	0.41196	0.351521
-1.38079	-0.0464666	3.86961	0.549238	-0.571448	-0.390325	-1.55967	0.00588388	0.355426	0.542186
-1.40114	-0.0057336	3.71675	0.564513	-0.622364	-0.400515	-1.75815	0.0435173	0.384775	0.492423
-1.45711	-0.000641599	3.60465	0.569604	-0.683463	-0.410706	-1.65678	0.131689	0.451919	0.496441
-1.45711	-0.0159166	3.4416	0.635795	-0.729288	-0.390325	-1.56082	0.0767134	0.25479	0.594382
-1.44693	-0.0057336	3.29894	0.615429	-0.917677	-0.298609	-1.41264	0.0650138	0.212441	0.714187
-1.42658	-0.0159166	3.21741	0.595062	-0.963502	-0.257847	-1.39761	-0.00431637	0.366225	0.695366
-1.38079	0.0146334	3.07474	0.559421	-0.953319	-0.217084	-1.51186	0.0527662	0.308651	0.81379
-1.29938	0.0095414	2.94226	0.539055	-1.11116	-0.217084	-1.65222	0.0623812	0.227102	0.808842
-1.23833	0.0299074	2.80979	0.528871	-0.856578	-0.196703	-1.65731	0.106795	0.2452	0.753271
-1.18745	0.0095414	2.66712	0.49323	-0.86167	-0.176322	-1.72594	0.0904929	0.34197	0.82306
-1.09078	-0.0057336	2.54483	0.472864	-0.826028	-0.227275	-1.59336	0.0184557	0.322962	0.774305
-0.978854	-0.0566496	2.40216	0.472864	-0.698738	-0.206894	-1.6764	0.0112979	0.267266	0.764374
-0.917801	-0.0617416	2.30026	0.467772	-0.810753	-0.155941	-1.76604	0.123674	0.184885	0.840166
-0.866923	-0.0922906	2.20854	0.46268	-0.556173	-0.13556	-1.80448	0.00860989	0.29474	0.831035
-0.831308	-0.102475	2.19835	0.518688	-0.912586	-0.104988	-1.87562	0.0410494	0.283117	0.668286
-0.841484	-0.168666	2.20854	0.533963	-0.770021	-0.0336538	-2.08121	0.0191811	0.240071	0.579849
-0.831308	-0.18394	2.31045	0.539055	-0.622364	-0.0336538	-2.34557	0.0431476	0.0938174	0.476945
-0.831308	-0.102475	2.35121	0.533963	-0.464524	-0.0336538	-2.53699	0.090441	0.264304	0.503197
-0.841484	-0.0362836	2.23911	0.503413	-0.561264	-0.0132718	-2.35732	-0.000268493	0.273007	0.406913
-0.85166	0.0095414	1.93339	0.477955	-0.194668	-0.0744158	-2.47783	0.0365527	0.296229	0.43815
-0.846572	-0.0108256	1.48501	0.452497	-0.67328	-0.115178	-2.40991	0.217957	0.202634	0.648319
-0.821133	0.0095414	0.995859	0.457589	-0.571448	-0.196703	-2.12685	0.124543	0.221438	0.540199
-0.770255	0.0248164	0.639187	0.411764	-0.724196	-0.206894	-1.99604	0.115986	0.290335	0.583401
-0.749904	0.0451824	0.323279	0.406673	-0.2965	-0.237466	-1.58682	0.131805	0.178865	0.659158
-0.673587	0.111373	0.18061	0.391398	-0.439066	-0.186513	-1.24114	0.045082	0.233458	0.758038
-0.637973	0.187747	0.0990863	0.381215	-0.23031	-0.104988	-0.970462	0.0559006	0.255375	0.734029
-0.602358	0.22848	0.0787043	0.391398	-0.596906	-0.0642248	-0.51408	0.0674259	0.268201	0.731751
-0.602358	0.177564	0.0888953	0.411764	-0.637639	-0.0540348	-0.310947	0.0278119	0.121661	0.789716
-0.59727	0.0910074	0.119467	0.386306	-0.3576	0.0274902	-0.0481625	0.0861749	0.0508054	0.793641
-0.592182	-0.000641599	0.0990863	0.36594	0.0344542	0.0274902	0.124779	0.248114	0.281617	0.53813
-0.566744	-0.0973826	0.0583233	0.330299	0.0293632	-0.0234628	0.319678	0.125374	0.369942	0.249758
-0.576919	-0.189032	-0.0843447	0.325207	0.355226	-0.0540348	0.491857	0.178322	0.410271	-0.165957
-0.59727	-0.21449	-0.359491	0.360848	-0.306684	-0.0947968	0.764337	0.0516059	0.333899	-0.371327
-0.622709	-0.209398	-0.716163	0.340482	-0.428882	-0.13556	0.687618	0.050056	0.349636	-0.433233
-0.678675	-0.148299	-1.1136	0.33539	-0.398333	-0.155941	0.830973	0.0693627	0.294043	-0.410021
-0.714289	-0.18394	-1.39893	0.320115	-0.540898	-0.186513	1.05442	0.121931	0.2043	-0.321668
-0.749904	-0.148299	-1.58236	0.30484	-0.576539	-0.166131	1.43287	0.0616454	0.26975	-0.354173
-0.754992	-0.0617416	-1.6537	0.284474	-0.332142	-0.125369	1.65235	0.0690581	0.441134	-0.449308
-0.765167	-0.0515576	-1.67408	0.315024	-0.184485	-0.104988	1.81561	0.0341177	0.422154	-0.412187
-0.754992	-0.0770166	-1.67408	0.30484	-0.148844	-0.0438438	1.98053	0.0521054	0.423619	-0.483625
-0.754992	-0.163574	-1.67408	0.309932	-0.215035	-0.0336538	2.21003	0.0630042	0.681065	-0.528542
-0.73464	-0.24504	-1.62313	0.253924	-0.403424	-0.0234628	2.54659	-0.01042	0.788878	-0.440814
-0.724465	-0.382513	-1.60274	0.243741	-0.64273	-0.0336538	2.83283	0.000967881	0.765446	-0.30681
-0.673587	-0.463979	-1.51103	0.248833	-0.408516	-0.0438438	2.89799	0.120963	0.636323	-0.262637
-0.658324	-0.479254	-1.40912	0.248833	-0.32705	-0.0947968	3.28758	0.0616591	0.658888	-0.018765
-0.653236	-0.428338	-1.4295	0.243741	-0.51544	-0.166131	3.1283	-0.0685549	0.582262	0.207979
-0.673587	-0.387605	-1.60274	0.248833	-0.32705	-0.196703	2.89641	-0.135296	0.478404	0.334513
-0.683763	-0.311231	-1.77598	0.269199	-0.479799	-0.196703	2.63213	-0.20096	0.389746	0.25245
-0.673587	-0.229765	-1.85751	0.243741	-0.668188	-0.217084	2.20107	-0.0679762	0.408956	0.126563
-0.617621	-0.194124	-1.91865	0.269199	-0.393241	-0.196703	1.67639	-0.0725358	0.371386	0.121765
-0.627797	-0.178849	-1.95942	0.243741	-0.403424	-0.176322	1.47551	-0.147008	0.281552	0.0297111
-0.602358	-0.143207	-2.01037	0.274291	-0.51544	-0.186513	1.31339	-0.00177432	0.425809	-0.115247
-0.622709	-0.0668326	-2.11227	0.30484	-0.510348	-0.14575	1.35696	0.0758448	0.425872	-0.0298769
-0.607446	-0.0159166	-2.17342	0.264108	-0.433974	-0.196703	1.58232	0.0336896	0.430169	0.271359
-0.592182	-0.0057336	-2.20399	0.248833	-0.377966	-0.196703	2.39723	0.0220456	0.523255	0.447246
-0.607446	0.0248164	-2.13266	0.238649	-0.647822	-0.186513	2.9874	0.00175304	0.465233	0.567166
-0.566744	0.0604574	-2.02056	0.233558	-0.683463	-0.227275	2.91879	0.0226185	0.260398	0.779089
-0.546392	0.10119	-1.87789	0.233558	-0.978777	-0.227275	2.92047	0.00755714	0.281931	0.929413
[truncated: 38,001 more rows]
